# Supplementary material for: Genome-wide association study discovered favorable single nucleotide polymorphisms and candidate genes associated with ramet number in ramie (Boehmeria nivea L.)
Source: BMC Plant Biol. 2018 Dec 12;18:345. doi: 10.1186/s12870-018-1573-1 (PMC6292125; doi:10.1186/s12870-018-1573-1)
Supplement: Supplementary file 1 — One hundred twelve core germplasms used for SNP genotyping. (XLSX 14 kb) [file 12870_2018_1573_MOESM1_ESM.xlsx]

## Sheet: Additional file 1
112 core germplasms used for SNP genotyping. The samples marked green color were the two germplasms used for q-PCR analysis.
Sample ID	Sub group	Entry	Origin
2-43	Ⅰ	Tongmuqingma	Guangxi
1-12	Ⅰ	Dayujiandaobai	Hubei
1-15	Ⅰ	Yichuntongpiqing	Jiangxi
1-19	Ⅰ	Xinpuqingma	Guizhou
1-21	Ⅰ	WuchangshanpozhumaNo.1	Hubei
1-36	Ⅰ	Xiaoyelugan	Jiangxi
1-40	Ⅰ	Honggujin	Hubei
1-41	Ⅰ	Xijieba	Hunan
2-3	Ⅰ	Baiyema	Jiangxi
2-4	Ⅰ	Gebuqingma	Guangxi
2-10	Ⅰ	ManyuanchuanNo.1	Hubei
2-14	Ⅰ	Pingchangjiama	Sichuan
2-26	Ⅰ	Zunyichuangenma	Guizhou
2-29	Ⅰ	Xiningxianma	Sichuan
2-32	Ⅰ	Simaohongzhuma	Yunnan
2-44	Ⅰ	Hejiangqingma	Sichuan
3-23	Ⅰ	Huangmazhu	Hainan
3-28	Ⅰ	Nanchongzhuma	Sichuan
5-37	Ⅰ	Shuichengqingganma	Guizhou
5-43	Ⅰ	ZhugenjiamaNo.1	Hunan
10	Ⅰ	Gaoanma	Jiangxi
14	Ⅰ	Miaobazhuma	Sichuan
29	Ⅰ	IndonesiaNo.2	Indonesia
33	Ⅰ	Shanqingbaima	Sichuan
36	Ⅰ	Xianningdayelv	Hunan
61	Ⅰ	Gaodiqingma	Sichuan
62	Ⅰ	Youqima	Hunan
63	Ⅰ	Xiyebai	Hunan
71	Ⅰ	Xieliqingma	Sichuan
79	Ⅰ	Qingyezhuma	Hainan
83	Ⅰ	Qingpidama	Sichuan
95	Ⅰ	Dingyezhuma	Guangxi
107	Ⅰ	IndonesiaNo.1	Indonesia
110	Ⅰ	Menglazhuma	Yunnan
113	Ⅰ	Cubazhuma	Cuba
122	Ⅰ	142	Unknown
123	Ⅰ	Rongchangzhuma	Chongqing
128	Ⅰ	JapanzhumaNo.5	Brazil
19-1	Ⅰ	Shuijingqingma	Sichuan
22-2	Ⅰ	Shengbaxianma	Hubei
27-1	Ⅰ	Hexianjiama	Guangxi
31-1	Ⅰ	Fusizhuma	Sichuan
1-3	Ⅱ	ZhongzhuNo.2	Unknown
1-4	Ⅱ	Yangxinxiyelv	Hubei
1-6	Ⅱ	Tianpeishanyema	Guangxi
1-13	Ⅱ	S-1-6	Hunan
1-23	Ⅱ	XiangzhuNo.1	Hunan
1-31	Ⅱ	Kuguaqing	Hunan
1-33	Ⅱ	Leiyanghuangkema	Hunan
1-39	Ⅱ	Zuodouma1	Hunan
1-43	Ⅱ	Niutima	Hunan
2-6	Ⅱ	EnshiqinmaNo.2	Hubei
2-12	Ⅱ	Gegenma	Hunan
2-16	Ⅱ	Nanchenghoupizhouma	Jiangxi
2-18	Ⅱ	Dayehouzhameng	Jiangxi
2-28	Ⅱ	Tiantaitiema	Zhejiang
3-33	Ⅱ	Chishanxijieba	Hunan
3-35	Ⅱ	79-20	Hunan
3-37	Ⅱ	Hanzhongzhuma	Shanxi
3-39	Ⅱ	Xuanhancongma	Sichuan
3-44	Ⅱ	Hanshourouma	Hunan
7	Ⅱ	AnlongzhumaNo.2	Sichuan
13	Ⅱ	ZhongzhuNo.1	Hunan
17	Ⅱ	Ningduyema	Jiangxi
21	Ⅱ	Quxianzhuma	Zhejiang
28	Ⅱ	Zhongsizhu	Hunan
34	Ⅱ	Heipima	Guangxi
50	Ⅱ	Ziyangdayepao	Shanxi
58	Ⅱ	Huangqingdou	Jiangxi
67	Ⅱ	Xinningqingma	Hunan
91	Ⅱ	Hongjiaoma	Hunan
97	Ⅱ	Shanyangzhuma	Shanxi
119	Ⅱ	IndonesiaNo.3	Indonesia
23-1	Ⅱ	ChuanzhuNo.2	Sichuan
28-2	Ⅱ	QianzhuNo.1	Guizhou
2-7	Ⅲ	Nanchengbopizhuma	Jiangxi
2-8	Ⅲ	Huangpinghuangganma	Guizhou
2-11	Ⅲ	Zixima	Jiangxi
2-24	Ⅲ	Jinpingqingma	Guizhou
2-35	Ⅲ	Yushanma	Jiangxi
2-37	Ⅲ	Changshaqingyema	Hunan
3-31	Ⅲ	Huangjiuma	Hunan
3-41	Ⅲ	Yizhangyuanma	Hunan
6	Ⅲ	Qingmazhu	Hainan
12	Ⅲ	Yihuangjiama	Jiangxi
26	Ⅲ	Xiaoqinggan	Sichuan
41	Ⅲ	RongjiangbaimaNo.1	Guizhou
109	Ⅲ	Huangjindou	Hubei
130	Ⅲ	Yedouzi	Jiangxi
21-2	Ⅲ	Wuchuanbaima	Guizhou
25-2	Ⅲ	Sichuangaodibaima	Sichuan
26-1	Ⅲ	Jiangkouqingpizhuma	Hubei
29-2	Ⅲ	Lichuanhoupizhuma	Jiangxi
32-1	Ⅲ	Xinminqingma	Guizhou
33-1	Ⅲ	Ximatuma	Guangxi
34-1	Ⅲ	Lvzhubai	Jiangxi
3-32	Ⅳ	Yangshuojigubai	Guangxi
1-37	Ⅳ	Xiaogubai	Jiangxi
2-23	Ⅳ	Qingpigan	Jiangxi
2-38	Ⅳ	Guangpima	Jiangxi
3-34	Ⅳ	Indiazhuma	India
4-43	Ⅳ	Lidazhuma	Yunnan
3	Ⅳ	Heipidou	Guangxi
8	Ⅳ	Suiningqingma	Hunan
56	Ⅳ	Fenyihuangzhuangdou	Jiangxi
57	Ⅳ	Limuqingma	Guizhou
64	Ⅳ	GuangdonghuangpidouNo.2	Guizhou
96	Ⅳ	Xunyanglvbaima	Shanxi
121	Ⅳ	Ruanjiangdayebai	Hunan
125	Ⅳ	Yachibaima	Guizhou
126	Ⅳ	Sima	Shanxi
24-2	Ⅳ	Tianbaoma	Jiangxi
