# Supplementary material for: Genome-wide association study discovered favorable single nucleotide polymorphisms and candidate genes associated with ramet number in ramie (Boehmeria nivea L.)
Source: BMC Plant Biol. 2018 Dec 12;18:345. doi: 10.1186/s12870-018-1573-1 (PMC6292125; doi:10.1186/s12870-018-1573-1)
Supplement: Supplementary file 2 — qPCR primer sequences of favorable SNPs and reference gene. (XLSX 11 kb) [file 12870_2018_1573_MOESM2_ESM.xlsx]

## Sheet: Additional file 2
q-PCR primer sequences of favourable SNPs and referrence gene. The red alphabet in sequence of primers denotes the original base of target SNPs.
Chr	pos	P_value	Primer-F	Primer-R	product size（bp)
Marker15847	131	3.2962e-06		TGAAGTCCTTGCTTCCCCTCCG
			GGCAGATGTTGTAAGTGATT	TGAAGTCCTTGCTTCCCCTCAG	137
Marker39027	122	3.3218e-06		TTTATTAGGAAGTCCTGTGCT
			TATTCTCTGCCTCGATCCTAG	TTTATTAGGAAGTCCTGTGAT	120
Marker12702	125	1.3381e-05		GCGATAGGATCGGGAATGAAAC
			ACAATCTCGACGTCCTTAGGT	GCGATAGGATCGGGAATGAATC	145
Marker20170	64	5.5455e-05	GGATGCAATATTACAGCTGGCA
			GGATGCAATATTACAGCTGGTA	CTATTTCTGCAACTTACCCTT	146
Marker130175	63	0.00011907	TATGAAATCGGTAATCACTTTGG
			TATGAAATCGGTAATCACTTTAG	CATTTACAGGTCCGTTATTATCT	130
Marker31623	105	0.00012046		TCGCTATCCTTATTCTCTCA
			CATTTGCCAATCCGTATAAC	TCGCTATCCTTATTCTCTGA	127
Marker142939	43	0.00015509	CTATAGCACAACAGCGAATAC
			CTATAGCACAACAGCGAATGC	TTCAACTCACTACTGCTTTCA	125
Marker21174	109	0.00034677		TGATTTGCACCGCCTGAAAAT
			ACCTTCTTGATGTGCCTACCT	TGATTTGCACCGCCTGAAACT	120
Marker18389	39	0.000452	CAGTTGGGTCACAAGTGCG
			CAGTTGGGTCACAAGTGTG	ATAGTAGATTTCTCAGCCATTC	134
Marker24814	129	0.00082357		TTGTTGTCATGCCAAGCCTAG
			CTTGATACTGAACCAGTAAAT	TTGTTGTCATGCCAAGCCTTG	149
Marker178103	63	0.00112	GAAAAAGAAATGATAGCATAAT
			GAAAAAGAAATGATAGCATACT	TGATTCTAGAGGTGCTCTTGT	127
Marker121162	120	0.00126		TCGCGTTGAAGAACCACGAA
			TCATCAGAAAAAAGACGTATGA	TCGCGTTGAAGAACCACGTA	130
Marker73630	112	0.00156		AAGTTCAACAATGGATTATAGC
			GAGAAAATGTCAAAACTACCCT	AAGTTCAACAATGGATTATATC	130
Marker38532	124	0.00159		TTAATAGTTAATTCATTTTG
			TGTTTGTGACGTGTCATAT	TTAATAGTTAATTCATTTCG	141
Marker21112	51	0.00223	TTGGTCGTCTATTGCTTTCAGC
			TTGGTCGTCTATTGCTTTCATC	CAGGTTGATCTTTATGAAAAGT	133
Marker42663	35	1.7191e-09	TGCAGCCTAGAACGGCAATC
			TGCAGCCTAGAACGGCAACC	GTTACAAGAGATAGAAAACTACG	113
Marker29152	60	8.7169e-09	CAACATTATTATAAACATAATG
			CAACATTATTATAAACATAACG	TTAAGCCTGAAATTGCTTAAGG	116
Marker59771	76	1.764e-08	TTAAATTTACTGAAACAAAAAT
			TTAAATTTACTGAAACAAAAGT	CCAATATAGGCATCTTGATGA	116
Marker13742	63	2.107e-08	TACAAAACGATGACGTATAGAC
			TACAAAACGATGACGTATAGTC	CTATGGAAATGCCACCATTTAG	129
Marker70439	41	1.5568e-06	GCATATACAGGAAATAAGTAGC
			GCATATACAGGAAATAAGTATC	CTATTCAGTTATTCTTTTGAGG	151
