# Supplementary material for: Genome-wide association study discovered favorable single nucleotide polymorphisms and candidate genes associated with ramet number in ramie (Boehmeria nivea L.)
Source: BMC Plant Biol. 2018 Dec 12;18:345. doi: 10.1186/s12870-018-1573-1 (PMC6292125; doi:10.1186/s12870-018-1573-1)
Supplement: Supplementary file 3 — Primers and functional description of candidate genes. (XLSX 11 kb) [file 12870_2018_1573_MOESM3_ESM.xlsx]

## Sheet: Additional file 3
SNP	Gene ID	Primer	Size	Arabidopsis homologues	function	Description
Marker20170-64	Bn23037	F-AGCAGCAACAAAGGGAACAC	113BP	AT3G15210.1	leaf tissue development/salt stress/resistance to the fungal pathogen, regulating root development	Ethylene-responsive transcription factor
		R-CTCTTCTTGGTTGGGTCGC
Marker20170-64	Bn23041	F-GAGTTGTTGGCACTGAAGGG	107bp	AT5G44280	cell fate determinration; maintenance of floral/inflorescence/shoot apical meristem identity	zinc ion binding/putative E3 ubiquitin-protein ligase RING1a
		R-TTTGCCGGATCAATCACGAG
Marker20170-64	Bn23049	F-GTCTCTCTCTCCGAGCTCAC	124bp	AT5G44260	drought stress/seed germination	PREDICTED: zinc finger CCCH domain-containing protein 2-like isoform X1
		R-CATCCCGAGGAGAGTCGATG
Marker20170-64	Bn23053	F-TGCGTACTCTCTGTCTTGCA	107bp	AT5G44240.1	K/Mg/Cd/Cu/Zn/Na/Ca/Na/H-transporter; involing in shoot-to-root signaling	phospholipid-transporting ATPase 2 isoform X1
		R-TCTCCACTCCCTATCGACCA
Marker20170-64	Bn23055	F-CTTAATGCCCCTCCTCCCAT	148bp	AT4G20010.2	plastid transcriptionally active 9	uncharacterized protein
		R-TTTTAAACCACGCTCGACCG
Marker20170-64	Bn23057	F-TCTCCATTCTGTTGCGGTCT	148bp	AT1G03780.3	microtubule binding	PREDICTED: LOW QUALITY PROTEIN: protein TPX2
		R-TGGTCACGGGGATTGATTGA
Marker20170-64	Bn23058			AT5G43800	unknown	copia-like retrotransposon family
Marker20170-64	Bn23060			AT1G30740	unknown	FAD-binding Berberine family protein
Marker20170-64	Bn23063			AT4G28400	unknown	Protein phosphatase 2C family protein
	18S （Referrence gene）	F-TGACGGAGAATTAGGGTTCGA	100bp
		R-CCGTGTCAGGATTGGGTAATTT
