# Supplementary material for: Genome-wide association study discovered favorable single nucleotide polymorphisms and candidate genes associated with ramet number in ramie (Boehmeria nivea L.)
Source: BMC Plant Biol. 2018 Dec 12;18:345. doi: 10.1186/s12870-018-1573-1 (PMC6292125; doi:10.1186/s12870-018-1573-1)
Supplement: Supplementary file 5 — SNPs generated from GLM and MLM analysis when P < 0.01. (XLSX 364 kb) [file 12870_2018_1573_MOESM5_ESM.xlsx]

## Sheet: Additional file 5
SNPs generated from GLM analysis when P<0.01													SNPs generated from MLM analysis when P<0.01
in May, 2016				in August, 2016				in November, 2016					in May, 2016				in August, 2016				in November, 2016
Chr	pos	P_value		Chr	pos	P_value		Chr	pos	P_value			Chr	pos	P_value		Chr	pos	P_value		Chr	pos	P_value
Marker100041	108	0.00723		Marker100088	34	0.00557		Marker100067	109	0.00605			Marker101109	155	0.00514		Marker100088	34	0.00892		Marker100067	109	0.0069
Marker100374	98	0.00978		Marker100206	67	0.00221		Marker100276	23	0.00105			Marker101577	31	0.00082548		Marker100748	63	0.00801		Marker100276	23	0.00099217
Marker100617	22	0.00453		Marker100617	22	0.00469		Marker100390	54	8.965e-05			Marker101577	60	0.00082548		Marker101199	62	0.00306		Marker100390	54	0.00023534
Marker100617	113	0.00192		Marker100748	44	0.00623		Marker100390	166	4.9882e-05			Marker101577	139	0.00082548		Marker101265	117	0.00892		Marker100390	166	0.00020856
Marker100617	127	0.00584		Marker100748	63	0.00352		Marker100535	54	0.00060976			Marker101577	145	0.00082548		Marker101299	20	0.00047722		Marker100512	43	0.00817
Marker100944	68	0.00574		Marker101169	134	0.00595		Marker100747	29	0.00113			Marker101600	50	0.00864		Marker101616	138	0.00997		Marker100535	54	0.00083261
Marker100958	37	0.00416		Marker101199	62	0.00035469		Marker100747	61	0.00113			Marker102110	166	0.0011		Marker101921	135	0.00219		Marker100747	29	0.00171
Marker100958	74	0.00295		Marker101265	117	0.00537		Marker100747	69	0.00117			Marker102425	22	0.00454		Marker102292	66	0.00345		Marker100747	61	0.00171
Marker101104	147	0.00501		Marker101299	20	1.3888e-05		Marker100880	72	0.00411			Marker102425	29	0.00454		Marker102570	31	0.00928		Marker100747	69	0.00169
Marker101109	155	0.00197		Marker101461	66	0.0042		Marker101059	22	0.00781			Marker102425	104	0.00555		Marker103517	29	0.00457		Marker100880	72	0.00383
Marker101265	117	0.00453		Marker101616	96	0.00404		Marker101259	38	0.0008776			Marker102425	116	0.00454		Marker103677	101	0.00934		Marker101259	38	0.00133
Marker101287	153	0.00877		Marker101616	138	0.00274		Marker101281	105	0.0057			Marker102476	7	0.00239		Marker103759	68	0.00436		Marker101281	105	0.00462
Marker101577	31	0.00107		Marker101663	143	0.00488		Marker101281	157	0.00931			Marker102634	36	0.00075543		Marker104620	27	0.00887		Marker101281	157	0.00645
Marker101577	60	0.00107		Marker101921	135	0.00068108		Marker101287	147	0.00030428			Marker102645	105	0.00279		Marker105362	43	0.0056		Marker101287	147	0.00034742
Marker101577	139	0.00107		Marker102292	66	0.00101		Marker101385	122	1.0321e-05			Marker102727	141	0.0025		Marker106175	21	0.00546		Marker101385	122	1.86e-05
Marker101577	145	0.00107		Marker102570	31	0.00353		Marker101385	144	1.1661e-05			Marker102775	127	0.00014235		Marker106699	68	0.00052486		Marker101385	144	1.8782e-05
Marker101600	50	0.00182		Marker102874	93	0.00429		Marker101448	71	0.00063829			Marker103006	133	0.00833		Marker10746	140	0.00472		Marker101448	71	0.00042892
Marker101874	12	0.00774		Marker102984	31	0.00268		Marker101452	76	0.00881			Marker103130	113	0.00606		Marker10751	121	0.00956		Marker101648	143	0.00034198
Marker101874	59	0.00688		Marker102984	64	0.00409		Marker101648	143	5.0937e-05			Marker103213	135	0.00697		Marker107976	96	0.00329		Marker102067	24	0.00225
Marker101895	20	0.00971		Marker102984	70	0.00268		Marker102067	24	0.00068428			Marker103746	146	0.00057484		Marker10812	10	0.00020536		Marker102100	32	0.00036965
Marker101909	7	0.0071		Marker103038	76	0.0075		Marker102100	32	0.00013831			Marker104973	50	0.00264		Marker108297	71	0.00329		Marker102219	52	0.00071256
Marker101909	64	0.0083		Marker103375	17	0.00325		Marker102219	52	0.00111			Marker105121	37	0.00518		Marker10843	100	0.00891		Marker102219	119	0.00071256
Marker101944	25	0.0073		Marker103375	68	0.00524		Marker102219	119	0.00111			Marker105166	143	0.00173		Marker10887	24	0.0065		Marker102233	146	0.00687
Marker102110	166	0.00028413		Marker103375	74	0.00869		Marker102233	146	0.00197			Marker105431	112	0.00011483		Marker10887	48	0.00796		Marker102317	44	1.2442e-05
Marker102389	111	0.00267		Marker103517	29	0.00808		Marker102317	44	3.1609e-06			Marker10566	18	0.00464		Marker108928	114	0.00533		Marker102317	118	1.1513e-08
Marker102425	22	0.00030699		Marker103677	45	0.00734		Marker102317	118	1.5108e-11			Marker10566	22	0.00286		Marker108940	9	0.00963		Marker102353	41	2.7055e-06
Marker102425	29	0.00028117		Marker103677	101	0.00407		Marker102353	41	2.136e-07			Marker106143	65	0.00585		Marker109441	57	0.0038		Marker102360	71	5.6882e-08
Marker102425	104	0.00037097		Marker103759	68	0.00292		Marker102360	71	5.4496e-10			Marker106203	157	0.00087305		Marker109441	135	0.00103		Marker102430	104	8.2278e-09
Marker102425	116	0.00028117		Marker103762	131	0.00958		Marker102430	104	2.4496e-12			Marker106875	35	0.0004604		Marker110558	129	0.00287		Marker102455	42	0.00634
Marker102476	7	0.00231		Marker103792	76	0.00439		Marker102455	42	0.00439			Marker106998	12	0.00103		Marker110628	96	0.00659		Marker102455	138	0.00017531
Marker102634	36	0.00131		Marker104519	116	0.00964		Marker102455	138	5.5496e-05			Marker106998	94	0.0069		Marker110628	97	0.00728		Marker102580	145	1.1608e-08
Marker102645	105	0.00117		Marker105362	43	0.00721		Marker102580	145	3.8456e-12			Marker107081	6	0.00191		Marker11078	32	0.00676		Marker102680	107	0.00024492
Marker102727	141	0.00026432		Marker10589	120	0.00912		Marker102680	107	0.00015601			Marker107081	68	0.00191		Marker111884	29	0.00318		Marker102775	59	0.00351
Marker102775	127	3.6725e-05		Marker10602	56	0.00199		Marker102775	59	0.00243			Marker107223	114	0.0016		Marker112165	76	0.00477		Marker102816	136	0.00282
Marker102854	38	0.00421		Marker10612	25	0.00995		Marker102816	136	0.00345			Marker107223	127	0.00163		Marker11240	22	0.00603		Marker102816	157	0.00106
Marker103130	113	0.00114		Marker10628	114	0.00846		Marker102816	157	0.00132			Marker107658	35	0.00726		Marker112589	111	0.00413		Marker102918	150	0.00126
Marker103167	20	0.0062		Marker106294	137	0.0091		Marker102918	150	0.00056317			Marker107658	149	0.0086		Marker112808	4	0.00561		Marker102918	162	0.00128
Marker103213	135	0.00131		Marker106380	45	0.00253		Marker102918	162	0.0005709			Marker107658	164	0.0085		Marker113123	40	0.00302		Marker102923	157	0.00812
Marker103515	45	0.00881		Marker106699	68	8.7536e-05		Marker103136	60	0.00441			Marker107977	13	0.00285		Marker11469	53	0.00444		Marker103136	60	0.004
Marker103642	43	0.00435		Marker10689	10	0.00551		Marker103167	20	0.00043584			Marker108047	10	2.3864e-05		Marker11469	67	0.00444		Marker103167	20	0.00049811
Marker103746	146	0.00029767		Marker10689	58	0.00551		Marker103368	108	0.00822			Marker108116	28	0.0054		Marker114916	22	0.0058		Marker103239	55	0.00898
Marker103759	68	0.00836		Marker107163	115	0.00248		Marker103448	104	8.193e-06			Marker10812	10	0.00388		Marker114916	73	0.00678		Marker103448	104	4.5227e-05
Marker104900	160	0.0038		Marker10746	140	0.00414		Marker103499	114	0.0018			Marker108297	71	0.00135		Marker114916	166	0.00582		Marker103499	114	0.00284
Marker104973	50	0.0001662		Marker10751	121	0.00437		Marker103611	165	0.00742			Marker10870	52	0.00874		Marker115138	26	0.00918		Marker103611	165	0.0062
Marker105052	63	0.0023		Marker107938	113	0.00585		Marker103813	149	0.0046			Marker10889	100	0.00873		Marker115138	57	0.00344		Marker103698	117	0.00742
Marker105052	71	0.00266		Marker107976	96	0.00259		Marker103907	133	0.00353			Marker109053	54	0.00257		Marker115138	68	0.0094		Marker103813	149	0.00468
Marker105052	75	0.00266		Marker107977	13	0.0043		Marker103907	163	0.00353			Marker10919	150	0.0087		Marker115138	115	0.00704		Marker103907	133	0.00759
Marker105052	126	0.00711		Marker10810	33	0.00242		Marker104061	29	0.00502			Marker10935	48	8.5274e-06		Marker115138	146	0.00314		Marker103907	163	0.00759
Marker105166	143	0.00078703		Marker10812	10	2.1369e-06		Marker104125	113	0.00051812			Marker109547	32	0.00213		Marker115138	157	0.00519		Marker104061	29	0.00424
Marker105431	112	3.7528e-06		Marker10812	52	0.00975		Marker104125	123	7.0392e-05			Marker10972	62	0.0066		Marker11585	134	0.00245		Marker104125	113	0.00070163
Marker10566	22	0.00533		Marker10812	165	0.0043		Marker104125	130	9.626e-05			Marker110119	43	0.00307		Marker116427	14	0.00219		Marker104125	123	0.00015307
Marker10566	129	0.0094		Marker108297	71	0.00039144		Marker104157	166	5.5118e-06			Marker11018	141	0.00010038		Marker116597	21	0.00496		Marker104125	130	0.00019321
Marker10566	143	0.00961		Marker10835	50	0.000704		Marker104199	45	0.00576			Marker110656	128	0.0066		Marker116931	63	0.0093		Marker104157	166	2.7746e-05
Marker105887	137	0.00785		Marker10843	100	0.00231		Marker104283	32	1.6218e-07			Marker110677	28	0.00211		Marker11906	113	0.004		Marker104199	45	0.00434
Marker106007	137	0.00868		Marker10853	64	0.00338		Marker104326	143	1.5562e-05			Marker111036	46	0.00154		Marker120254	63	0.00996		Marker104283	32	1.6372e-06
Marker106143	65	0.00264		Marker10853	141	0.00473		Marker104339	67	1.6291e-05			Marker111627	48	0.00662		Marker120814	8	0.00324		Marker104326	143	8.2255e-05
Marker106158	49	0.00802		Marker10857	67	0.00283		Marker104464	49	1.1939e-37			Marker111768	27	0.00639		Marker120883	77	0.00167		Marker104339	67	9.6669e-05
Marker106203	157	0.00013425		Marker10862	41	0.00138		Marker104606	96	0.00254			Marker111772	150	0.0064		Marker120914	64	0.00365		Marker104464	49	2.5527e-14
Marker106699	68	0.00161		Marker10879	164	0.00736		Marker104694	46	1.6289e-05			Marker111774	113	0.0043		Marker120914	100	0.00849		Marker104606	96	0.00199
Marker10671	41	0.00656		Marker10887	24	0.00046232		Marker104800	31	3.3817e-05			Marker111823	26	0.0048		Marker121420	109	0.00295		Marker104694	46	2.9685e-05
Marker10671	162	0.00656		Marker10887	48	0.00057884		Marker104882	165	0.00158			Marker112498	19	0.00908		Marker121420	144	0.00295		Marker104800	31	5.7352e-05
Marker106737	132	0.0076		Marker10889	100	0.00415		Marker104919	127	9.5996e-06			Marker112498	32	0.00908		Marker121637	19	0.00795		Marker104882	165	0.00195
Marker106833	12	0.00951		Marker108928	114	0.00201		Marker105003	106	0.00907			Marker113204	37	0.0037		Marker123341	149	0.00527		Marker104919	127	5.042e-05
Marker106875	35	5.6854e-05		Marker108928	147	0.00652		Marker105321	135	0.00158			Marker11325	128	0.00339		Marker123443	142	0.00977		Marker105321	135	0.00583
Marker106875	167	0.00806		Marker108940	9	0.00582		Marker10536	152	0.00392			Marker113352	41	0.00781		Marker124171	40	0.00562		Marker10536	152	0.0032
Marker106998	12	0.00048226		Marker108940	39	0.0093		Marker10546	19	0.00181			Marker113352	67	0.00328		Marker12437	45	0.0076		Marker10546	19	0.00247
Marker106998	94	0.00388		Marker108940	135	0.00824		Marker105531	136	0.00063135			Marker113352	101	0.00357		Marker12555	65	0.00719		Marker105531	136	0.00125
Marker107079	117	0.00167		Marker10903	68	0.00243		Marker105590	55	6.819e-05			Marker113352	118	0.00357		Marker125567	16	0.00899		Marker105590	55	0.00013762
Marker107081	6	0.00022243		Marker10903	96	0.00084561		Marker10566	18	0.00014977			Marker113677	117	0.00319		Marker12582	31	0.00809		Marker10566	18	0.00035218
Marker107081	68	0.00022243		Marker10927	64	0.00321		Marker105713	157	0.00303			Marker11369	128	0.00886		Marker12582	96	0.00809		Marker105713	157	0.00326
Marker10714	25	0.00281		Marker10934	22	0.00611		Marker10605	112	0.00519			Marker114303	146	0.00915		Marker12645	63	0.00902		Marker10605	112	0.00659
Marker107223	114	0.00143		Marker10934	121	0.00123		Marker106119	160	2.3983e-11			Marker11469	6	0.00399		Marker126883	115	0.0075		Marker106119	160	4.1936e-08
Marker107223	127	0.0013		Marker109380	68	0.00168		Marker106204	22	0.00022429			Marker11469	53	0.00111		Marker126883	116	0.00165		Marker106204	22	0.00039213
Marker107290	135	0.00194		Marker109441	57	0.00547		Marker106204	35	0.00022429			Marker11469	67	0.00111		Marker126883	166	0.00156		Marker106204	35	0.00039213
Marker10746	149	0.00208		Marker109441	135	0.00107		Marker106204	71	2.3655e-05			Marker114909	45	0.00084139		Marker12757	58	0.00419		Marker106204	71	6.8336e-05
Marker10746	150	0.00208		Marker10946	162	0.00525		Marker106204	113	0.00217			Marker115396	35	0.00516		Marker128245	47	0.0015		Marker106204	113	0.00248
Marker107658	35	0.00678		Marker10972	62	0.00394		Marker106204	125	0.00217			Marker115592	56	0.00072636		Marker12833	154	0.00405		Marker106204	125	0.00245
Marker107658	149	0.00992		Marker11018	141	0.0054		Marker10622	19	0.00479			Marker115758	25	0.00545		Marker12839	162	0.00622		Marker10622	19	0.00647
Marker107658	164	0.00981		Marker110402	126	0.0057		Marker10622	112	0.00645			Marker116129	147	0.00842		Marker129834	10	0.00447		Marker10622	112	0.00863
Marker107664	73	0.00895		Marker110482	19	0.00736		Marker106312	125	0.00023415			Marker116421	72	0.00483		Marker12997	12	0.00599		Marker106312	125	0.00056865
Marker107701	116	0.00627		Marker110502	33	0.00822		Marker10632	57	2.0433e-07			Marker116969	51	0.00048196		Marker130118	158	0.00298		Marker10632	57	5.2782e-06
Marker107727	73	0.00885		Marker110514	49	0.00559		Marker106463	71	0.00471			Marker116975	121	0.00621		Marker130175	19	0.00176		Marker106463	71	0.00244
Marker107977	13	0.00090617		Marker110558	129	0.00015984		Marker106508	68	0.00019277			Marker116975	133	0.00618		Marker130175	63	0.00011907		Marker106508	68	0.0003092
Marker108047	10	6.2475e-07		Marker110628	96	0.00467		Marker10654	39	0.00139			Marker117180	64	0.00905		Marker130175	157	0.00168		Marker10654	39	0.00214
Marker108089	112	0.00942		Marker110628	97	0.00495		Marker106549	4	0.00183			Marker117479	75	0.00056832		Marker131646	127	0.00941		Marker106549	4	0.00177
Marker108116	28	0.00424		Marker11078	32	0.00126		Marker10669	95	0.00657			Marker119153	134	0.00623		Marker13187	4	0.00915		Marker10669	95	0.00667
Marker10812	10	0.00041273		Marker110973	67	0.00506		Marker106875	35	1.4594e-06			Marker11941	122	3.095e-06		Marker13193	102	0.00299		Marker106875	35	1.1932e-05
Marker108297	71	0.00013948		Marker111058	33	0.00516		Marker107182	156	0.00314			Marker119650	112	0.00472		Marker132499	167	0.00461		Marker107182	156	0.00211
Marker108342	145	0.00489		Marker111133	160	0.00463		Marker10739	58	0.00396			Marker120169	40	0.00921		Marker13427	100	0.00503		Marker10739	58	0.00412
Marker108607	73	0.00358		Marker111627	48	0.00219		Marker10739	119	0.00438			Marker120169	73	0.00919		Marker134470	112	0.00216		Marker10739	119	0.00451
Marker108716	77	0.00401		Marker111663	139	0.00714		Marker10739	153	0.00396			Marker12086	20	0.00656		Marker136256	38	0.00781		Marker10739	153	0.00412
Marker10889	100	0.00404		Marker111726	165	0.00957		Marker107462	47	0.00814			Marker12096	162	0.00467		Marker137576	52	0.0062		Marker107462	8	0.00963
Marker10903	68	0.00348		Marker111884	29	0.00223		Marker107462	59	0.00792			Marker12104	119	0.00793		Marker138084	130	0.0089		Marker107462	47	0.00483
Marker10903	96	0.00346		Marker11194	119	0.00528		Marker107462	100	0.00493			Marker121162	118	0.00141		Marker141790	158	0.00367		Marker107462	59	0.00493
Marker109053	54	0.00242		Marker112005	112	0.0055		Marker107462	112	0.00836			Marker121162	120	0.00126		Marker142939	44	0.00699		Marker107462	100	0.00268
Marker10919	150	0.00143		Marker112165	76	0.0006263		Marker107502	39	0.00699			Marker121913	59	0.00048231		Marker143009	98	0.00535		Marker107462	112	0.00488
Marker10935	48	4.9509e-07		Marker11230	169	0.00181		Marker107643	138	0.00047686			Marker12417	62	0.00056055		Marker143739	11	0.00172		Marker107502	39	0.00338
Marker10944	40	0.00305		Marker11240	22	0.0022		Marker107672	6	0.00020997			Marker124392	164	4.7545e-05		Marker143739	128	0.00526		Marker107672	6	0.00067864
Marker10944	61	0.00858		Marker112498	50	0.00666		Marker107745	110	0.00515			Marker12451	51	0.00712		Marker143739	159	0.00549		Marker107745	110	0.00372
Marker10944	77	0.00858		Marker112498	133	0.00836		Marker10785	24	0.00567			Marker124920	7	0.00442		Marker144024	152	0.00933		Marker10785	24	0.00758
Marker109547	32	0.00034127		Marker112589	111	0.00016067		Marker10785	30	0.00874			Marker125170	166	0.00578		Marker144124	39	0.0097		Marker10792	156	1.0413e-14
Marker10972	62	0.00037689		Marker11270	13	0.00402		Marker10785	36	0.00874			Marker125188	141	0.00156		Marker144124	40	0.0097		Marker107938	155	0.00662
Marker110119	43	0.00348		Marker112808	4	0.00335		Marker10792	156	2.3049e-40			Marker125662	156	0.00082019		Marker147531	15	0.00383		Marker10796	62	0.00090399
Marker11018	125	0.00885		Marker113044	32	0.00465		Marker107938	155	0.0085			Marker125785	69	0.00471		Marker147696	109	0.00552		Marker107976	96	0.00011531
Marker11018	141	5.0391e-07		Marker11310	65	0.00533		Marker10796	62	0.0005221			Marker126490	48	0.00481		Marker149386	4	0.00804		Marker10800	19	1.3887e-08
Marker11034	15	0.00767		Marker113105	103	0.00663		Marker107976	96	8.0613e-05			Marker126540	71	0.00782		Marker149386	37	0.00762		Marker108039	74	0.00506
Marker110514	117	0.00832		Marker113123	40	0.00104		Marker10800	19	1.7744e-12			Marker126942	136	0.00417		Marker149386	60	0.00762		Marker108072	137	0.00282
Marker110558	129	0.0053		Marker113538	7	0.00791		Marker108039	74	0.00809			Marker126942	138	0.00219		Marker14956	36	0.00325		Marker108072	165	0.00282
Marker110656	128	0.0067		Marker113776	61	0.00168		Marker108072	137	0.00419			Marker126942	140	0.00267		Marker15077	56	0.00955		Marker108077	108	0.00898
Marker110677	28	0.00095436		Marker11412	16	0.0013		Marker108072	165	0.00419			Marker12702	40	1.3484e-05		Marker15147	49	0.00733		Marker10820	68	0.00842
Marker11078	22	0.0006324		Marker114403	119	0.00863		Marker10820	68	0.00507			Marker12702	125	1.3381e-05		Marker15235	78	0.00875		Marker108276	30	0.00614
Marker11078	32	0.00135		Marker114531	52	0.00764		Marker108275	139	0.00958			Marker12734	147	9.9663e-06		Marker15353	159	0.0032		Marker108276	55	0.00592
Marker11078	143	0.00086899		Marker11469	53	0.00094791		Marker108276	30	0.00731			Marker127540	94	0.00372		Marker15372	70	0.00061458		Marker108276	119	0.00592
Marker111017	165	0.0058		Marker11469	67	0.00094791		Marker108276	55	0.00714			Marker12834	11	0.00301		Marker15423	24	0.00452		Marker108342	103	0.00136
Marker111036	46	0.00055188		Marker115138	26	0.00383		Marker108276	119	0.00714			Marker130040	51	0.00782		Marker15794	42	0.00245		Marker108342	107	0.00134
Marker111411	166	0.00587		Marker115138	57	0.00107		Marker108342	103	0.00024799			Marker130175	63	0.00107		Marker15794	115	0.00184		Marker108422	71	0.00018672
Marker11146	12	0.00901		Marker115138	68	0.00318		Marker108342	107	0.00022357			Marker13027	60	0.00919		Marker16078	14	0.00621		Marker108422	72	0.00055338
Marker11148	43	0.00246		Marker115138	115	0.00211		Marker108422	71	5.1244e-05			Marker130453	56	0.00199		Marker16163	148	0.0087		Marker108447	167	0.00026685
Marker111627	48	0.00162		Marker115138	146	0.00083158		Marker108422	72	0.00022553			Marker130453	95	0.00171		Marker16175	104	0.00707		Marker10866	65	0.00205
Marker11171	38	0.00621		Marker115138	157	0.0015		Marker108447	167	3.2609e-05			Marker130491	62	0.00787		Marker16202	157	0.00371		Marker108663	59	0.00244
Marker111768	8	0.00154		Marker115396	35	0.00424		Marker10866	65	0.00158			Marker13084	64	0.00080951		Marker16466	26	0.00796		Marker108698	159	3.5433e-06
Marker111768	27	0.00087014		Marker11585	134	0.00021915		Marker108663	59	0.00128			Marker130931	4	0.00174		Marker16466	40	0.00796		Marker10871	131	4.5526e-05
Marker111772	150	0.00131		Marker11599	46	0.00906		Marker108698	159	2.8109e-08			Marker131417	139	0.00583		Marker16579	41	0.0061		Marker108760	60	0.00717
Marker111774	113	0.00093764		Marker116044	13	0.00449		Marker10871	131	8.559e-06			Marker131799	48	0.00796		Marker16579	59	0.00617		Marker10889	100	9.4686e-05
Marker112005	112	0.00151		Marker11612	14	0.0052		Marker10889	100	1.9893e-05			Marker13211	116	0.00925		Marker16658	56	0.00273		Marker10889	161	3.1146e-06
Marker11210	52	0.00613		Marker11612	75	0.00323		Marker10889	161	1.0451e-07			Marker132394	68	0.00735		Marker16713	151	0.00928		Marker10909	106	0.00589
Marker11210	123	0.00632		Marker11620	151	0.0033		Marker109138	31	0.00012216			Marker132449	109	0.00058407		Marker167281	112	0.00088797		Marker109138	31	0.0002905
Marker11229	25	0.00258		Marker11626	28	0.00665		Marker10928	69	9.7831e-06			Marker13469	96	0.00962		Marker167281	129	0.00452		Marker10928	69	5.9061e-05
Marker112498	19	0.00432		Marker116376	33	0.00764		Marker109285	126	0.00738			Marker13469	150	0.00638		Marker16898	109	0.00708		Marker109285	126	0.00577
Marker112498	32	0.00432		Marker116427	14	0.00208		Marker109285	144	0.00738			Marker134839	128	0.00925		Marker17228	109	0.00992		Marker109285	144	0.00577
Marker112589	111	0.00355		Marker11658	26	0.00521		Marker109351	159	0.00019116			Marker135657	43	1.3257e-06		Marker17260	56	0.00996		Marker109351	159	0.00031493
Marker112993	138	0.00843		Marker116632	120	0.00965		Marker109481	97	0.00319			Marker135748	73	0.00323		Marker17377	161	0.00942		Marker109481	97	0.00408
Marker113123	40	0.00442		Marker11664	114	0.00613		Marker109982	8	0.00572			Marker13665	42	0.00066513		Marker176283	163	0.0029		Marker109982	8	0.0036
Marker113204	37	0.00167		Marker116931	63	0.00974		Marker110018	135	2.2546e-05			Marker13742	111	0.00653		Marker178760	153	0.00647		Marker110018	135	3.1014e-05
Marker11325	128	0.0009322		Marker116940	65	0.007		Marker110018	150	8.8112e-05			Marker137978	33	0.00021254		Marker18019	139	0.00988		Marker110018	150	9.6003e-05
Marker11328	122	0.00521		Marker117044	41	0.00835		Marker110236	102	6.244e-06			Marker137978	69	0.00021067		Marker18161	108	0.00041063		Marker110188	70	0.00996
Marker113352	41	0.00664		Marker117357	65	0.00701		Marker11033	156	0.00583			Marker13803	64	1.0927e-05		Marker182473	10	0.0048		Marker110236	102	0.00011849
Marker113352	67	0.00239		Marker117479	75	0.00152		Marker110335	117	0.000503			Marker13945	110	0.0052		Marker18389	115	0.00836		Marker11033	156	0.00741
Marker113352	101	0.00234		Marker11786	140	0.00622		Marker11040	136	0.00010563			Marker139820	24	0.00177		Marker18482	57	0.00723		Marker110335	117	0.00035112
Marker113352	118	0.00234		Marker118497	130	0.00974		Marker11040	150	0.00010563			Marker139820	139	0.00832		Marker18516	109	0.0032		Marker11040	136	0.00033321
Marker113482	105	0.00623		Marker118627	146	0.00486		Marker11040	160	0.00281			Marker14027	164	0.00786		Marker18603	51	0.00576		Marker11040	150	0.00033321
Marker113604	70	0.0026		Marker11876	21	0.00193		Marker110505	68	0.00034302			Marker14116	104	0.0021		Marker18723	4	0.00669		Marker11040	160	0.00416
Marker113677	117	0.0026		Marker11876	109	0.00963		Marker110550	66	0.00042412			Marker14116	114	0.0021		Marker18723	157	0.00712		Marker110505	68	0.00040886
Marker11369	128	0.00419		Marker118965	26	0.00636		Marker110769	121	0.00201			Marker14116	115	0.0021		Marker19304	120	0.00928		Marker110550	66	0.00040046
Marker114046	7	0.00927		Marker119012	165	0.00206		Marker110874	70	0.00549			Marker14125	107	0.00873		Marker19349	144	0.00090015		Marker110769	121	0.00163
Marker114102	156	0.0097		Marker11906	113	0.00221		Marker11104	68	3.3687e-12			Marker141618	17	0.0041		Marker19376	123	0.00449		Marker110874	70	0.00621
Marker114303	146	0.00662		Marker11914	98	0.00457		Marker111086	156	0.00835			Marker141866	105	0.00626		Marker19395	116	0.00822		Marker11104	68	1.7335e-08
Marker11455	133	0.00126		Marker11914	142	0.00457		Marker111129	64	1.0076e-39			Marker141866	134	0.0035		Marker19502	98	0.00423		Marker111129	64	1.2406e-14
Marker11469	6	0.00053788		Marker119593	41	0.00894		Marker111129	65	1.0076e-39			Marker141886	43	0.00070003		Marker19579	25	0.00767		Marker111129	65	1.2406e-14
Marker11469	53	4.9e-05		Marker11967	26	0.00318		Marker111129	156	0.00010582			Marker14229	16	0.0021		Marker19579	49	0.00169		Marker111129	156	0.00030602
Marker11469	67	4.9e-05		Marker11967	100	0.00944		Marker111287	158	0.00119			Marker14229	155	0.00447		Marker19579	102	0.00767		Marker111310	104	0.00127
Marker114909	45	0.00020302		Marker119686	139	0.00356		Marker111310	104	0.00138			Marker14275	119	0.00182		Marker19579	114	0.00334		Marker111310	166	0.00128
Marker115138	115	0.0067		Marker119733	136	0.00189		Marker111310	166	0.00131			Marker14351	69	0.00995		Marker19594	125	0.00231		Marker111402	22	0.00565
Marker115396	35	0.00192		Marker11993	109	0.00219		Marker111402	22	0.00733			Marker143572	67	0.00344		Marker19609	25	0.00328		Marker111402	163	0.00934
Marker11557	3	0.0087		Marker11993	163	0.00564		Marker111402	163	0.00847			Marker145410	23	0.00846		Marker19609	116	0.0031		Marker11146	24	0.00028545
Marker115592	56	0.00063347		Marker12000	100	0.00722		Marker11146	24	4.1493e-05			Marker145410	38	0.00528		Marker196266	25	0.00534		Marker111483	113	0.00815
Marker115758	25	0.00933		Marker120254	63	0.00079379		Marker111483	113	0.00958			Marker14552	124	0.00534		Marker19885	4	0.00687		Marker111663	139	1.1487e-14
Marker116041	36	0.00939		Marker120259	41	0.0061		Marker111663	139	6.8946e-40			Marker145800	62	0.00517		Marker19902	155	0.00827		Marker111670	56	0.00068548
Marker11620	151	0.00924		Marker12033	99	0.0038		Marker111670	56	0.0006529			Marker145800	120	0.00322		Marker19956	102	0.00479		Marker111719	144	0.00689
Marker116212	104	0.00425		Marker12045	14	0.00857		Marker11172	162	6.8374e-11			Marker14606	153	0.00133		Marker20128	141	0.00413		Marker111719	149	0.00689
Marker116212	124	0.0036		Marker120517	18	0.00396		Marker112106	100	0.00718			Marker14659	160	0.00301		Marker20159	37	0.00367		Marker11172	162	2.9531e-08
Marker11626	28	0.00624		Marker12076	121	0.00194		Marker112145	68	0.00010315			Marker14691	133	0.00871		Marker20170	57	0.00102		Marker112145	68	0.00018755
Marker116421	72	0.00293		Marker120814	8	0.00225		Marker112148	145	4.2094e-11			Marker147541	15	0.00684		Marker20170	64	5.5455e-05		Marker112148	145	1.3154e-08
Marker116496	159	0.00771		Marker120883	77	0.000572		Marker112257	71	4.9166e-07			Marker14761	140	0.00498		Marker20261	13	0.0016		Marker112257	71	5.1771e-06
Marker116565	67	0.00454		Marker120914	64	0.0047		Marker11229	25	0.00816			Marker149062	12	1.6679e-05		Marker20441	58	0.00398		Marker11229	25	0.00834
Marker116969	51	0.00074395		Marker12126	39	0.00291		Marker11233	29	0.00814			Marker15003	96	0.00264		Marker205694	106	0.00915		Marker112374	149	0.00662
Marker11697	116	0.00931		Marker12126	57	0.00183		Marker112374	149	0.00549			Marker15003	127	0.00036511		Marker20641	6	0.00696		Marker11247	10	3.1875e-14
Marker116975	121	0.00607		Marker12126	141	0.00198		Marker11247	10	1.5399e-36			Marker15110	49	0.00654		Marker20662	62	0.01		Marker112477	75	0.00717
Marker116975	133	0.00634		Marker12126	166	0.00184		Marker112489	62	0.00971			Marker15110	110	0.00383		Marker20709	161	0.00712		Marker112477	100	0.00895
Marker117180	64	0.00714		Marker121420	109	0.00214		Marker112514	108	3.7689e-07			Marker151187	15	0.00392		Marker20767	47	0.00926		Marker112477	134	0.00927
Marker117479	75	2.2095e-05		Marker121420	144	0.00214		Marker11261	125	0.00816			Marker151187	42	0.00284		Marker209480	16	0.00959		Marker112489	62	0.00779
Marker11757	128	0.00070789		Marker12153	134	0.00463		Marker112612	101	0.00022431			Marker151491	160	0.00935		Marker21007	16	0.0072		Marker112514	108	3.5412e-06
Marker117964	59	0.00633		Marker121637	19	0.00283		Marker112612	115	0.00838			Marker152263	33	0.00679		Marker21065	36	0.00569		Marker112612	101	0.00042933
Marker11836	7	0.00798		Marker121913	59	0.0088		Marker11274	27	1.0965e-07			Marker152684	48	0.00251		Marker21073	168	0.00792		Marker112612	115	0.00944
Marker119153	134	0.00445		Marker12215	139	0.00821		Marker11290	154	0.00535			Marker152876	26	0.00208		Marker21112	51	0.00223		Marker11274	27	3.0666e-06
Marker119238	40	0.0027		Marker12281	149	0.00826		Marker11297	55	0.00124			Marker15344	70	0.00406		Marker21174	109	0.00093775		Marker11290	154	0.0066
Marker11941	122	2.0465e-07		Marker123024	13	0.00279		Marker113001	40	0.00054953			Marker15365	65	8.5381e-06		Marker21354	38	0.00289		Marker11297	55	0.00215
Marker119650	112	0.00203		Marker123341	149	0.00144		Marker113001	41	0.00054458			Marker15365	151	8.3253e-06		Marker21354	47	0.00723		Marker113001	40	0.00060779
Marker119733	136	0.00648		Marker123443	142	0.00482		Marker113044	67	0.00656			Marker15489	29	0.00401		Marker21414	30	0.00767		Marker113001	41	0.00065434
Marker12011	95	0.00835		Marker123587	155	0.00776		Marker113044	140	0.00656			Marker156588	74	0.00986		Marker215331	25	0.00211		Marker113044	67	0.00704
Marker120169	40	0.00808		Marker12390	142	0.00235		Marker113092	94	0.00506			Marker15660	114	0.0064		Marker21578	67	0.00526		Marker113044	140	0.00704
Marker120169	73	0.00852		Marker124171	40	0.00686		Marker113092	140	0.00626			Marker15670	119	0.00488		Marker21606	163	0.00454		Marker113092	94	0.00956
Marker120597	117	0.00757		Marker12460	44	0.00491		Marker11324	20	0.00372			Marker15847	131	0.0027		Marker21657	116	0.00184		Marker11324	20	0.00315
Marker12086	20	0.00252		Marker12555	65	0.00072019		Marker11324	110	1.0644e-06			Marker158680	74	0.0093		Marker21695	104	0.00655		Marker11324	110	4.2195e-06
Marker120936	39	0.00141		Marker125567	16	0.00744		Marker113254	139	0.00029315			Marker16088	122	0.00574		Marker21740	129	0.00627		Marker113254	139	0.00114
Marker12096	162	0.00532		Marker12582	31	0.00441		Marker11326	152	0.00167			Marker16155	18	0.0089		Marker22295	165	0.00644		Marker11326	152	0.00274
Marker12104	119	0.00424		Marker12582	96	0.00441		Marker113267	39	0.00017314			Marker163349	34	0.00725		Marker22618	157	0.00291		Marker113267	39	0.00048927
Marker121162	118	0.00039155		Marker126005	57	0.00529		Marker113286	15	0.00915			Marker163434	53	0.00884		Marker22824	98	0.00765		Marker11342	128	0.00364
Marker121162	120	0.00032529		Marker126005	110	0.00282		Marker11342	128	0.00184			Marker16507	144	0.00642		Marker22824	166	0.00608		Marker11358	132	1.0141e-14
Marker121637	19	0.00236		Marker126005	131	0.00154		Marker11358	132	1.8316e-40			Marker165082	122	0.00912		Marker22880	11	0.00162		Marker113591	59	0.00544
Marker121724	23	0.00797		Marker126540	71	0.00332		Marker113591	59	0.00723			Marker16548	21	0.00636		Marker22880	15	0.00364		Marker11360	107	0.00785
Marker12181	54	0.00999		Marker12671	166	0.00892		Marker11360	107	0.00622			Marker165957	68	0.00132		Marker23053	161	0.00713		Marker113669	18	0.00108
Marker121901	126	0.00687		Marker126883	115	0.00097167		Marker113669	18	0.00078176			Marker16653	18	0.00188		Marker23084	37	0.00237		Marker113669	120	0.00113
Marker121913	59	6.0891e-05		Marker126883	116	0.00026888		Marker113669	120	0.00081727			Marker16698	54	0.00141		Marker23084	164	0.00191		Marker11372	58	0.00010915
Marker122440	147	0.00433		Marker126883	166	0.00024487		Marker11372	58	6.9507e-05			Marker16707	106	1.1393e-05		Marker23102	58	0.00344		Marker11377	33	0.00045392
Marker12250	94	0.00911		Marker127429	48	0.00457		Marker11377	33	0.00018053			Marker16736	52	0.00384		Marker23411	22	0.00654		Marker114037	12	0.00225
Marker122565	133	0.00023925		Marker127445	66	0.00748		Marker114037	12	0.00242			Marker16838	12	0.00634		Marker23527	156	0.00706		Marker114075	23	1.0183e-06
Marker122708	105	0.00728		Marker12757	58	0.00354		Marker114075	23	1.1619e-08			Marker16944	105	0.00201		Marker23679	132	0.0026		Marker114485	137	0.00276
Marker123304	21	0.00275		Marker12771	94	0.0052		Marker114485	137	0.00316			Marker17062	14	0.00168		Marker23883	109	0.00864		Marker114633	47	0.00412
Marker123329	114	0.00584		Marker127720	36	0.00257		Marker114633	47	0.00782			Marker171917	166	0.00965		Marker23883	136	0.00864		Marker11465	10	0.00755
Marker123329	115	0.00584		Marker127915	165	0.0097		Marker11465	10	0.00563			Marker17228	109	0.00374		Marker23953	114	0.00083752		Marker11465	24	0.00755
Marker123443	142	0.00194		Marker128245	47	0.00026208		Marker11465	24	0.00563			Marker17260	56	0.00389		Marker242532	73	0.00827		Marker11465	64	0.00749
Marker12401	129	0.00933		Marker12833	154	0.00034935		Marker11465	64	0.00557			Marker172701	19	2.9341e-05		Marker242532	163	0.0019		Marker114797	31	0.00016563
Marker12417	62	0.00010629		Marker12839	162	0.00313		Marker11469	55	0.0083			Marker17271	5	0.00079743		Marker24386	109	0.00198		Marker114797	32	0.00016563
Marker124392	164	1.6871e-05		Marker12849	109	0.00667		Marker114797	31	8.4391e-05			Marker173495	165	0.00044821		Marker24505	70	0.00768		Marker114849	64	7.8488e-05
Marker12451	51	0.00091281		Marker12893	124	0.00357		Marker114797	32	8.4391e-05			Marker17418	52	0.00922		Marker24744	112	0.00683		Marker114949	39	0.00638
Marker12451	143	0.00422		Marker12902	154	0.00665		Marker114849	64	4.4501e-05			Marker17431	48	0.00487		Marker24814	21	0.00415		Marker11495	107	2.024e-14
Marker12460	44	0.00362		Marker129834	10	0.00088046		Marker114949	39	0.00484			Marker17488	102	0.00349		Marker24814	55	0.00591		Marker11495	133	0.00447
Marker124681	13	0.008		Marker129834	133	0.00799		Marker11495	107	8.3634e-38			Marker17585	105	0.00615		Marker24814	129	0.00082357		Marker114997	148	0.00858
Marker12482	45	0.00819		Marker129834	134	0.00888		Marker11495	133	0.00384			Marker176840	141	0.00151		Marker25095	41	0.00558		Marker115005	139	5.8445e-06
Marker124920	7	0.00467		Marker130118	158	0.00126		Marker115005	139	3.3048e-06			Marker17735	144	0.00549		Marker25265	132	0.00648		Marker115208	107	0.00112
Marker124959	106	0.00769		Marker130175	19	0.00112		Marker11502	74	0.00819			Marker178103	63	0.00112		Marker25553	51	0.00837		Marker11536	127	0.00488
Marker124959	120	0.00823		Marker130175	63	1.6721e-05		Marker115208	107	0.00058767			Marker17832	101	0.00423		Marker25572	59	0.00688		Marker11542	6	0.00201
Marker125094	140	0.00508		Marker130175	157	0.00131		Marker11536	127	0.00364			Marker17832	152	0.00695		Marker25572	76	0.00247		Marker11542	23	0.00576
Marker125170	166	0.00174		Marker131070	33	0.00377		Marker11542	6	0.00172			Marker17892	109	0.00892		Marker25686	31	0.00774		Marker115438	154	0.00454
Marker125188	141	0.00020186		Marker131091	59	0.00398		Marker11542	23	0.00522			Marker17942	107	0.00318		Marker25802	25	0.00237		Marker115471	98	0.00176
Marker125282	135	0.00249		Marker131646	127	0.00212		Marker115438	154	0.0046			Marker18018	122	0.00355		Marker25894	103	0.00782		Marker11554	104	2.6448e-09
Marker125527	122	0.0057		Marker13193	14	0.00317		Marker115471	98	0.003			Marker18089	36	0.00294		Marker25929	62	0.00888		Marker115608	162	0.00071688
Marker125662	156	0.00037734		Marker13193	102	0.00472		Marker11554	104	2.4488e-14			Marker18117	134	0.00259		Marker26107	64	0.00072628		Marker115647	77	2.3046e-05
Marker125760	31	0.00109		Marker13199	75	0.00507		Marker115608	162	0.00047527			Marker18182	155	0.00064403		Marker26134	17	0.00778		Marker115648	130	0.00905
Marker125760	32	0.00091843		Marker13226	50	0.00862		Marker115646	122	3.5961e-09			Marker18224	97	0.00242		Marker26160	144	0.00794		Marker115648	162	0.00255
Marker125785	69	0.00301		Marker132499	167	0.00019702		Marker115647	77	1.8324e-05			Marker18225	119	0.00434		Marker26197	18	0.00104		Marker115662	147	0.00062264
Marker126306	5	0.00188		Marker13295	50	0.00219		Marker115648	130	0.00808			Marker18308	95	0.00266		Marker26218	166	0.0035		Marker115662	152	0.00028558
Marker126490	48	0.00425		Marker133079	66	0.00853		Marker115648	162	0.00182			Marker18308	163	0.00843		Marker26345	136	0.00127		Marker11567	29	0.00039757
Marker126540	71	0.0099		Marker13366	117	0.00897		Marker115662	147	0.00051912			Marker18314	22	1.023e-05		Marker26375	13	0.00245		Marker11569	105	0.00095884
Marker126942	136	0.00391		Marker134020	98	0.00121		Marker115662	152	0.00014964			Marker18367	56	0.00376		Marker26375	74	0.00404		Marker11569	110	0.00093009
Marker126942	138	0.00238		Marker13427	100	0.00112		Marker11567	29	0.00052264			Marker18407	69	0.00226		Marker26389	46	0.00525		Marker11569	161	0.00085142
Marker126942	140	0.00281		Marker134470	112	0.00161		Marker11569	105	0.00044957			Marker18462	116	0.00562		Marker26406	112	0.00929		Marker115730	118	0.00691
Marker12702	40	3.4316e-07		Marker135308	134	0.0077		Marker11569	110	0.00043273			Marker18546	150	0.00031398		Marker26536	43	0.00419		Marker115852	118	0.00154
Marker12702	125	5.1783e-07		Marker135626	127	0.0084		Marker11569	161	0.00038881			Marker18603	51	6.7302e-05		Marker26536	98	0.00438		Marker116023	163	0.00045096
Marker127080	40	0.00529		Marker135626	138	0.00336		Marker115730	118	0.00489			Marker18603	113	0.00984		Marker26536	152	0.00428		Marker116135	109	0.00114
Marker127135	33	0.00179		Marker136256	38	0.00238		Marker11580	113	0.00351			Marker186088	127	0.00695		Marker26536	158	0.00401		Marker11620	142	0.00179
Marker12734	147	7.7445e-07		Marker13643	30	0.00291		Marker11580	114	0.00351			Marker18667	120	0.0023		Marker26651	16	0.00215		Marker11646	126	0.00307
Marker127440	52	0.00714		Marker13685	19	0.00844		Marker115852	118	0.00071373			Marker18762	62	0.00629		Marker267709	164	0.00805		Marker116553	112	0.00159
Marker127540	94	0.00324		Marker13737	54	0.00573		Marker116023	163	0.00092092			Marker18857	159	0.00657		Marker26924	164	0.00404		Marker116593	140	0.00129
Marker12834	11	0.00287		Marker13748	111	0.00696		Marker116135	109	0.00148			Marker18880	13	0.00394		Marker26944	62	0.00914		Marker116632	120	0.0064
Marker12839	162	0.00328		Marker13748	122	0.00696		Marker11620	142	0.00095741			Marker18988	163	1.2608e-05		Marker26981	4	0.00106		Marker116689	130	0.00304
Marker128760	140	0.00901		Marker13748	127	0.00696		Marker11646	126	0.00264			Marker191149	51	0.005		Marker26981	42	0.00106		Marker11673	68	0.00261
Marker128761	141	0.00313		Marker137576	52	0.00079791		Marker116553	112	0.00147			Marker19301	65	0.00319		Marker26981	58	0.00374		Marker1167755	103	7.1984e-05
Marker130040	51	0.0016		Marker137791	163	0.00239		Marker116593	140	0.00057038			Marker19346	9	9.8011e-06		Marker26981	66	0.00374		Marker116844	25	0.00371
Marker13010	101	0.00814		Marker138084	130	0.00086186		Marker116632	120	0.00489			Marker19349	9	0.00058542		Marker26993	74	0.00952		Marker116949	136	0.00071983
Marker13010	102	0.00422		Marker138393	69	0.00357		Marker116689	130	0.00438			Marker19378	4	0.00625		Marker27034	29	0.00673		Marker117022	139	5.1786e-05
Marker130175	63	0.00028364		Marker13846	42	0.00479		Marker11673	68	0.00328			Marker19392	127	0.00999		Marker27099	77	0.00026306		Marker117022	165	0.00102
Marker130205	12	0.00574		Marker13846	120	0.00942		Marker1167755	103	6.9446e-05			Marker19420	20	0.00391		Marker27204	33	0.00926		Marker11704	100	0.00015276
Marker130205	14	0.00849		Marker13888	62	0.00902		Marker116844	25	0.0047			Marker19470	138	0.0088		Marker27204	34	0.00926		Marker11704	130	0.0058
Marker130205	155	0.00879		Marker138908	25	0.00455		Marker116949	136	0.00101			Marker19470	146	0.0088		Marker27417	71	0.00942		Marker11713	141	5.6464e-05
Marker13027	60	0.00583		Marker13996	109	0.00928		Marker117022	139	9.9557e-06			Marker19470	151	0.0088		Marker27417	132	0.00284		Marker117166	49	0.00062433
Marker130453	56	0.00652		Marker13996	143	0.00928		Marker117022	165	0.00060525			Marker19502	98	0.00048373		Marker27505	14	0.00954		Marker117166	57	0.00764
Marker130453	95	0.00582		Marker14081	20	0.00476		Marker11704	100	3.432e-05			Marker19634	122	0.00401		Marker27687	24	0.00734		Marker117166	101	0.00063193
Marker130491	62	0.0028		Marker14081	59	0.00256		Marker11704	130	0.00378			Marker19661	35	0.00304		Marker28016	122	0.00525		Marker117166	109	0.0077
Marker13084	64	0.00113		Marker14090	117	0.0042		Marker11713	141	8.3687e-06			Marker19833	74	0.0043		Marker28087	47	0.00539		Marker117166	130	0.00065962
Marker130931	4	0.00145		Marker141790	158	0.00164		Marker117166	49	0.00048913			Marker198366	8	0.00177		Marker28237	154	0.00697		Marker117197	131	0.00786
Marker131417	139	0.00239		Marker142088	54	0.00594		Marker117166	57	0.0091			Marker19879	166	0.002		Marker28244	52	0.00943		Marker117343	116	0.00434
Marker13163	112	0.00243		Marker14229	155	0.00667		Marker117166	101	0.00053383			Marker19894	132	0.00029628		Marker28338	57	0.00772		Marker117370	116	0.00232
Marker13172	40	0.00821		Marker14254	103	0.00678		Marker117166	130	0.00052317			Marker20065	113	0.00589		Marker28394	7	0.00864		Marker117370	123	0.00532
Marker131799	48	0.00205		Marker142940	144	0.00366		Marker117197	131	0.00669			Marker201595	29	0.00367		Marker28394	30	0.00931		Marker117440	5	0.00707
Marker13211	43	0.00407		Marker14351	69	0.00615		Marker117208	147	0.00169			Marker20275	50	0.00052191		Marker28430	112	0.0069		Marker117440	140	0.00395
Marker13211	116	0.00164		Marker14371	128	0.00498		Marker117343	116	0.00512			Marker20275	73	0.00051059		Marker28562	46	0.00729		Marker117498	32	0.00013777
Marker13211	117	0.00997		Marker143729	114	0.00519		Marker117370	116	0.00211			Marker20386	7	0.00591		Marker28588	109	0.00265		Marker117498	69	0.00013424
Marker132449	109	0.00076541		Marker143739	11	9.7121e-05		Marker117370	123	0.0046			Marker204270	36	1.5638e-06		Marker28877	115	0.00911		Marker11755	63	0.00085117
Marker132566	96	0.00921		Marker143739	128	0.00046017		Marker117440	5	0.00837			Marker204270	117	1.3765e-06		Marker28877	117	0.00911		Marker11776	13	0.00263
Marker132784	57	0.00832		Marker143739	159	0.00047791		Marker117440	140	0.00466			Marker20531	72	0.00688		Marker28877	130	0.00656		Marker11779	92	0.00988
Marker132784	140	0.00832		Marker144024	152	0.00349		Marker117498	32	3.7548e-05			Marker20620	131	0.00343		Marker29009	97	0.00707		Marker11790	134	2.8049e-14
Marker13295	50	0.00185		Marker144124	39	0.00444		Marker117498	69	3.655e-05			Marker20621	14	0.00258		Marker29130	54	0.0016		Marker117972	5	0.00438
Marker13301	46	0.00847		Marker144124	40	0.00444		Marker11755	63	0.0003733			Marker20621	109	0.00883		Marker29152	158	0.00967		Marker118294	18	0.00796
Marker133242	105	0.00561		Marker14417	149	0.00135		Marker11776	13	0.00134			Marker206379	74	0.00877		Marker29173	108	0.00586		Marker118294	42	0.00822
Marker133242	107	0.00681		Marker14417	160	0.00135		Marker11779	92	0.00586			Marker20644	22	0.00589		Marker29250	99	0.00774		Marker118402	50	0.00301
Marker13334	36	0.00605		Marker14440	163	0.0072		Marker11790	134	8.0379e-37			Marker20743	131	0.00585		Marker29340	40	0.00462		Marker118402	97	0.00454
Marker13334	72	0.00511		Marker14452	24	0.00106		Marker117972	5	0.00593			Marker20764	17	0.00407		Marker29340	58	0.00462		Marker118497	56	0.00071112
Marker13334	110	0.00551		Marker14506	165	0.00937		Marker118402	50	0.00127			Marker20778	108	0.00086357		Marker29415	148	0.00181		Marker118497	167	0.00072336
Marker13334	152	0.00511		Marker14552	124	0.00372		Marker118402	97	0.00214			Marker20796	21	4.9601e-06		Marker29432	97	0.00565		Marker118627	146	0.00142
Marker13340	125	0.00095061		Marker14555	18	0.00197		Marker118497	56	0.00124			Marker21112	160	0.00058064		Marker29469	41	0.00062907		Marker118801	164	0.00065818
Marker13366	28	0.00687		Marker14555	42	0.00808		Marker118497	167	0.00127			Marker21122	131	0.0086		Marker29469	110	0.00074291		Marker118824	165	1.3451e-05
Marker133708	126	0.00404		Marker14555	141	0.00808		Marker118627	146	0.00205			Marker21174	109	0.00034677		Marker29494	19	0.00967		Marker11888	24	0.00121
Marker13427	100	0.00637		Marker14569	121	0.00113		Marker118801	164	0.00036314			Marker21240	44	0.00026698		Marker29494	127	0.00796		Marker11888	25	0.00121
Marker13466	14	0.00828		Marker145742	15	0.00883		Marker118824	165	1.2289e-06			Marker21240	132	4.9028e-06		Marker29651	122	0.00502		Marker11888	137	0.00121
Marker13469	96	0.00374		Marker145945	41	0.00251		Marker11888	24	0.00054288			Marker21447	8	0.00906		Marker29796	106	0.00597		Marker119083	57	0.00121
Marker13469	150	0.00368		Marker145945	102	0.00251		Marker11888	25	0.00054288			Marker215231	27	0.00139		Marker29796	114	0.00965		Marker11925	110	0.00801
Marker134839	128	0.00601		Marker146241	51	0.00649		Marker11888	137	0.00054288			Marker21564	128	0.0084		Marker29799	15	0.00256		Marker11925	111	0.00214
Marker134839	146	0.00711		Marker14638	15	0.00293		Marker119083	57	0.00133			Marker21564	160	0.00772		Marker29799	137	0.00198		Marker119263	27	0.00186
Marker135657	43	2.859e-08		Marker14638	146	0.0098		Marker119153	134	0.00762			Marker21578	67	0.00162		Marker29802	70	0.00361		Marker119283	24	0.00021443
Marker135748	73	0.00345		Marker146440	142	0.00544		Marker11925	110	0.00776			Marker21732	144	0.00402		Marker30217	56	0.00928		Marker11953	56	0.0023
Marker135841	20	0.00348		Marker14707	36	0.00891		Marker11925	111	0.00171			Marker21811	104	0.00531		Marker30245	116	0.00343		Marker11993	156	0.00267
Marker13620	152	0.00541		Marker14707	46	0.00226		Marker119263	27	0.00089154			Marker21811	118	0.00558		Marker30250	56	0.00523		Marker11997	63	0.00673
Marker13637	5	0.00598		Marker147531	15	0.0016		Marker119283	24	0.00030298			Marker21811	143	0.00558		Marker30289	25	0.00367		Marker11997	74	0.00673
Marker13665	42	5.3292e-05		Marker14767	119	0.0043		Marker11953	56	0.00176			Marker21870	102	0.00628		Marker30289	107	0.00349		Marker11997	123	0.00673
Marker13680	4	0.00831		Marker147696	109	0.00387		Marker11993	156	0.003			Marker22019	123	0.0061		Marker30684	13	0.00178		Marker120169	40	0.00054533
Marker13742	111	0.00118		Marker14780	125	0.00199		Marker11997	63	0.00558			Marker220283	25	0.00362		Marker30707	164	0.00956		Marker120169	45	0.00014593
Marker137431	62	0.00995		Marker149053	40	0.00991		Marker11997	74	0.00558			Marker22029	97	0.00575		Marker30734	104	0.00567		Marker120169	73	0.00055314
Marker137576	52	0.0067		Marker149053	76	0.00753		Marker11997	123	0.00558			Marker22029	131	0.00948		Marker30808	118	0.00754		Marker120169	117	0.00166
Marker137655	95	0.00457		Marker14923	23	0.00615		Marker120169	40	0.0007534			Marker22053	68	0.00237		Marker30929	138	0.00416		Marker120169	120	0.00166
Marker137978	33	0.00014369		Marker14923	156	0.00615		Marker120169	45	0.00017271			Marker22151	98	0.00039432		Marker31017	108	0.00658		Marker12017	122	0.0003127
Marker137978	69	0.00013076		Marker149386	4	0.00118		Marker120169	73	0.000825			Marker22151	151	0.00020799		Marker31092	5	0.00524		Marker120247	111	2.191e-05
Marker13802	121	0.00731		Marker149386	37	0.00095559		Marker120169	117	0.00251			Marker22235	145	0.00857		Marker31169	70	0.00999		Marker120313	23	1.3758e-05
Marker13803	64	8.3453e-07		Marker149386	60	0.00095559		Marker120169	120	0.00251			Marker22235	160	0.00857		Marker31455	71	0.00921		Marker120457	43	0.00081872
Marker138200	36	0.00534		Marker14956	36	0.00098373		Marker12017	122	3.5083e-05			Marker22305	74	0.00275		Marker31468	105	0.00793		Marker12051	35	0.00258
Marker138605	64	0.00819		Marker149769	17	0.0038		Marker120247	111	3.8626e-06			Marker22341	19	0.00965		Marker31574	38	0.00976		Marker12077	14	1.033e-08
Marker138605	72	0.00819		Marker14984	23	0.0057		Marker120313	23	1.2595e-06			Marker22341	138	0.00702		Marker31623	57	0.00092999		Marker12077	16	0.00192
Marker13945	110	0.00021696		Marker15162	17	0.00985		Marker120457	43	0.00020598			Marker22341	144	0.0049		Marker31623	105	0.00012046		Marker12077	33	1.0261e-08
Marker13945	132	0.00745		Marker15162	20	0.00985		Marker12051	35	0.00168			Marker22357	101	0.00876		Marker31623	114	0.00111		Marker12077	98	1.1016e-08
Marker13966	128	0.00414		Marker15162	74	0.00985		Marker12077	14	3.3132e-12			Marker22615	108	0.00681		Marker31676	33	0.00701		Marker12077	117	1.2038e-08
Marker13966	164	0.00518		Marker15162	148	0.00985		Marker12077	16	0.00124			Marker22643	153	0.00539		Marker31754	133	0.00331		Marker12077	121	0.0035
Marker139820	24	0.00058985		Marker151755	149	0.00381		Marker12077	33	2.7114e-12			Marker226933	156	0.00847		Marker31829	48	0.00352		Marker120906	30	5.8766e-05
Marker139820	139	0.0054		Marker151755	154	0.00753		Marker12077	98	4.4476e-12			Marker22895	134	0.00175		Marker31978	67	0.00822		Marker120906	113	5.8754e-05
Marker14002	45	0.00121		Marker152187	37	0.00181		Marker12077	117	5.3737e-12			Marker23111	74	0.00313		Marker31978	107	0.00544		Marker12098	96	0.0098
Marker14002	73	0.00264		Marker15235	78	0.00288		Marker12077	121	0.00226			Marker23164	32	0.00363		Marker32033	123	0.00637		Marker12098	97	0.0098
Marker14002	101	0.0045		Marker15353	159	0.00011912		Marker120906	30	2.3915e-05			Marker23216	112	0.00474		Marker32113	108	0.0011		Marker12098	124	0.0098
Marker14010	10	0.00726		Marker15356	6	0.00941		Marker120906	113	2.6233e-05			Marker23436	46	0.00243		Marker32132	31	0.00564		Marker12098	125	0.0098
Marker14027	164	0.00103		Marker15372	70	4.5572e-05		Marker121094	69	0.00615			Marker23471	148	0.00212		Marker32152	45	0.00465		Marker121094	69	0.00674
Marker14040	11	0.00132		Marker15382	67	0.00725		Marker12114	20	5.7661e-05			Marker23474	130	0.00705		Marker32155	166	0.00531		Marker12114	20	0.00014325
Marker14040	121	0.00405		Marker153928	145	0.00442		Marker12114	35	4.8199e-05			Marker23523	152	7.0106e-05		Marker32421	150	0.0046		Marker12114	35	0.00014208
Marker14042	64	0.00309		Marker15398	57	0.00896		Marker12114	76	5.9929e-05			Marker23527	156	0.00038983		Marker32438	113	0.00794		Marker12114	76	0.00014671
Marker14042	136	0.00117		Marker15415	51	0.00623		Marker12114	131	4.824e-05			Marker23783	28	0.00624		Marker32532	12	0.00085913		Marker12114	131	0.00014217
Marker14042	147	0.00107		Marker15415	102	0.00688		Marker12114	137	4.8236e-05			Marker23783	106	0.00627		Marker32532	121	0.00398		Marker12114	137	0.00014216
Marker14072	29	0.00457		Marker15423	24	0.00731		Marker12114	140	4.824e-05			Marker23866	124	0.00929		Marker32674	12	0.0016		Marker12114	140	0.00014217
Marker14116	104	0.00033396		Marker15425	110	0.004		Marker12114	150	4.824e-05			Marker23866	154	0.00962		Marker32806	115	0.00946		Marker12114	150	0.00014217
Marker14116	114	0.00033396		Marker15524	56	0.00266		Marker121162	118	0.00064135			Marker23933	29	0.00866		Marker32870	6	0.00625		Marker121162	118	0.00039408
Marker14116	115	0.00033396		Marker15526	139	0.00879		Marker121162	120	0.00071868			Marker23957	28	8.7734e-06		Marker32892	13	0.00499		Marker121162	120	0.00040575
Marker14125	107	0.00078019		Marker15536	150	0.00592		Marker12167	128	0.0068			Marker242532	9	0.00742		Marker32892	109	0.0046		Marker12167	134	0.00807
Marker141618	17	0.0071		Marker15566	44	0.00836		Marker12167	134	0.00461			Marker242532	73	0.007		Marker33034	25	0.00456		Marker12176	120	0.00998
Marker141659	13	0.00799		Marker15595	51	0.00863		Marker12176	120	0.00612			Marker242532	122	0.00891		Marker33034	117	0.00504		Marker121766	50	0.00331
Marker141659	22	0.00718		Marker156300	14	0.00753		Marker121766	50	0.00474			Marker24254	157	0.00816		Marker33101	157	0.00454		Marker12184	109	0.00381
Marker141659	139	0.00354		Marker156399	56	0.009		Marker12184	109	0.00433			Marker24375	61	0.00012027		Marker33255	45	0.00808		Marker12184	121	0.00694
Marker141866	105	0.00741		Marker15652	7	0.00889		Marker121869	24	0.00408			Marker24387	109	9.651e-06		Marker33288	9	0.00458		Marker121869	24	0.00286
Marker141866	134	0.00454		Marker15688	39	0.00941		Marker121869	148	0.00822			Marker24387	112	9.651e-06		Marker33288	95	0.00351		Marker121869	113	0.00998
Marker141886	43	0.00033653		Marker15714	33	0.00446		Marker121869	161	0.00843			Marker24387	134	9.651e-06		Marker333979	122	0.007		Marker121869	148	0.00562
Marker14195	145	0.00382		Marker15794	42	0.00036544		Marker121889	57	0.0003332			Marker24489	69	0.00258		Marker33400	43	0.0046		Marker121869	161	0.0061
Marker14206	127	0.00389		Marker15794	115	0.00013848		Marker121889	60	1.9112e-11			Marker24489	149	0.00258		Marker33406	103	0.00346		Marker121873	14	0.00976
Marker142061	159	0.00279		Marker15834	34	0.0048		Marker12215	160	0.00811			Marker24521	53	0.00707		Marker33410	21	0.00104		Marker121889	57	0.00039113
Marker142143	99	0.00663		Marker15846	77	0.00379		Marker12216	16	1.4691e-08			Marker24648	107	0.00742		Marker33410	68	0.00163		Marker121889	60	1.4727e-08
Marker14229	16	0.00028801		Marker16033	107	0.00479		Marker122184	15	0.00793			Marker24814	129	0.00108		Marker33410	69	0.00161		Marker12215	160	0.00921
Marker14229	155	0.00070508		Marker16071	18	0.00943		Marker122230	70	6.7769e-08			Marker24830	36	0.00044221		Marker33410	118	0.00801		Marker12216	16	8.3655e-07
Marker14275	119	3.1241e-05		Marker16078	14	0.0029		Marker122311	39	0.00609			Marker24925	132	0.00271		Marker33566	128	0.00098183		Marker122230	70	1.7235e-06
Marker143074	46	0.00489		Marker16124	62	0.0015		Marker12247	142	0.00145			Marker24965	70	0.00503		Marker33780	8	0.00925		Marker122311	39	0.00481
Marker143098	110	0.0099		Marker161461	143	0.00131		Marker12248	101	0.00029158			Marker249767	102	0.00559		Marker33780	77	0.00925		Marker12247	142	0.00247
Marker14317	64	0.0097		Marker16160	134	0.00868		Marker122533	56	0.00085978			Marker25080	46	0.00801		Marker34588	4	0.00679		Marker12248	101	0.00062222
Marker14337	47	0.00349		Marker16163	148	0.00155		Marker122632	163	0.00249			Marker25123	164	0.00874		Marker34588	66	0.00679		Marker122533	56	0.0006832
Marker14351	69	0.00321		Marker16175	104	0.00057844		Marker122643	21	0.00048565			Marker25150	146	0.00013572		Marker34673	151	0.00606		Marker122632	163	0.00274
Marker143572	67	0.00728		Marker16202	157	0.00044174		Marker12269	73	9.0322e-08			Marker25276	102	0.00371		Marker34860	30	0.00897		Marker122643	21	0.00149
Marker14396	163	0.00788		Marker16270	160	0.0028		Marker12280	22	0.00293			Marker25337	147	0.0082		Marker34909	37	0.00868		Marker12269	73	2.8935e-06
Marker14440	163	0.00498		Marker16306	53	0.0078		Marker122946	157	0.00221			Marker25439	162	0.00657		Marker34909	103	0.00814		Marker12280	22	0.00404
Marker14452	24	0.00511		Marker16306	121	0.00237		Marker122953	63	0.00033306			Marker25532	8	0.00667		Marker34957	29	0.00252		Marker122946	157	0.00151
Marker14468	101	0.00545		Marker16306	124	0.00581		Marker123056	49	0.00396			Marker25532	104	0.00451		Marker35038	63	0.00957		Marker122953	63	0.00029374
Marker145410	38	0.00991		Marker16339	11	0.00704		Marker12317	40	1.5231e-05			Marker25831	124	0.00174		Marker35153	130	0.0059		Marker123056	49	0.0024
Marker14552	124	0.00083953		Marker163761	155	0.00977		Marker123359	46	0.00656			Marker26564	13	0.00072277		Marker35220	156	0.00048197		Marker12317	40	5.9292e-05
Marker14587	41	0.00169		Marker16387	17	0.00805		Marker12339	11	1.7437e-40			Marker26564	19	0.00049843		Marker35500	163	0.00433		Marker123359	46	0.00449
Marker14587	51	0.00169		Marker16422	116	0.00284		Marker12339	61	1.3867e-40			Marker26564	69	0.00519		Marker35539	113	0.0013		Marker12339	11	1.0119e-14
Marker14587	164	0.00144		Marker16466	26	0.00406		Marker12339	72	1.8148e-40			Marker26590	160	0.00206		Marker35557	24	0.00136		Marker12339	61	9.9005e-15
Marker14606	152	0.00245		Marker16466	40	0.00406		Marker12339	94	1.3867e-40			Marker26750	139	0.00552		Marker35596	22	0.00425		Marker12339	72	1.0118e-14
Marker14606	153	0.00013377		Marker16554	113	0.00516		Marker12339	164	0.00356			Marker26750	151	9.9242e-06		Marker35596	23	0.00425		Marker12339	94	9.9005e-15
Marker14659	160	0.00493		Marker16560	121	0.00106		Marker123460	113	0.00472			Marker27023	15	0.00766		Marker35883	66	0.00499		Marker12339	164	0.00552
Marker147541	15	0.00416		Marker16579	41	0.00022889		Marker123460	134	0.00472			Marker27031	114	0.00154		Marker35883	150	0.00662		Marker123460	113	0.00538
Marker14761	140	0.00049673		Marker16579	59	0.00023707		Marker123460	167	0.00472			Marker27361	114	0.00283		Marker35999	56	0.00254		Marker123460	134	0.00538
Marker14842	52	0.0099		Marker16589	100	0.00653		Marker12352	23	0.00737			Marker27970	102	0.00275		Marker35999	113	0.00824		Marker123460	167	0.00538
Marker148704	33	0.00882		Marker16593	58	0.00742		Marker12352	165	1.5243e-40			Marker28005	15	0.00486		Marker36145	147	0.00738		Marker12352	23	0.01
Marker14891	47	0.00484		Marker165957	147	0.00776		Marker123551	32	0.00437			Marker28005	46	0.00021789		Marker36191	128	0.00388		Marker12352	165	9.9986e-15
Marker149062	12	3.9902e-06		Marker16658	56	0.00021072		Marker123551	53	0.00034442			Marker28005	69	0.00486		Marker36251	56	0.00239		Marker123551	32	0.0041
Marker14923	23	0.00783		Marker16676	151	0.00696		Marker123551	72	0.00072283			Marker28005	99	0.00508		Marker36251	164	0.00048246		Marker123551	53	0.00044931
Marker14923	156	0.00783		Marker16713	151	0.00122		Marker123874	44	1.209e-06			Marker28168	95	0.00076963		Marker36281	125	0.00691		Marker123551	72	0.00078209
Marker14926	163	0.0017		Marker167177	27	0.00238		Marker123931	63	0.00536			Marker28418	24	0.00051131		Marker36313	121	0.00995		Marker123874	44	1.1261e-05
Marker15003	96	0.00328		Marker167177	49	0.00549		Marker124094	107	0.00411			Marker28498	139	0.00876		Marker36369	119	0.00495		Marker123931	63	0.00455
Marker15003	127	0.00021146		Marker167281	112	0.00017006		Marker12437	25	0.00163			Marker28869	149	1.2833e-05		Marker36509	129	0.00883		Marker124094	107	0.00187
Marker15040	154	0.0041		Marker167281	129	0.00162		Marker124399	58	0.00535			Marker28918	164	0.00792		Marker36560	9	0.00024539		Marker12437	25	0.00211
Marker15042	149	0.00999		Marker167345	164	0.00789		Marker12440	18	3.9436e-05			Marker28934	142	0.00454		Marker37113	106	0.00518		Marker124399	58	0.00345
Marker15110	41	0.00675		Marker16755	76	0.00305		Marker12459	4	0.00751			Marker28966	43	0.00834		Marker37236	105	0.00114		Marker12440	18	0.00018257
Marker15110	49	0.00143		Marker168006	13	0.00082848		Marker124626	72	0.00633			Marker29123	145	0.00933		Marker37251	62	0.00922		Marker12459	4	0.00798
Marker15110	110	0.00078823		Marker16882	134	0.00667		Marker124724	50	0.00071976			Marker29532	120	0.00539		Marker37388	57	0.00967		Marker124626	72	0.0066
Marker151187	15	0.00166		Marker16898	109	0.00208		Marker124724	135	0.00067354			Marker29539	41	0.00296		Marker37416	24	0.00466		Marker124724	50	0.00059569
Marker151187	42	0.00145		Marker16920	138	0.00984		Marker124813	154	1.8667e-07			Marker29728	162	7.2082e-06		Marker37607	117	0.00841		Marker124724	135	0.00054934
Marker15140	105	0.00972		Marker16929	43	0.00839		Marker124959	120	0.00832			Marker29796	106	0.00681		Marker37690	44	0.00132		Marker124813	154	1.4546e-06
Marker152263	33	0.0076		Marker16935	163	0.00748		Marker12501	155	0.00343			Marker29964	67	0.00052621		Marker37855	110	0.00679		Marker124959	120	0.00671
Marker15232	95	0.00728		Marker169571	53	0.00902		Marker12501	163	3.6046e-13			Marker29995	40	0.00287		Marker37855	166	0.00112		Marker12501	155	0.00574
Marker15257	168	0.00973		Marker16975	127	0.00608		Marker125040	144	6.1239e-06			Marker30081	165	0.00881		Marker37969	116	0.00619		Marker12501	163	1.0303e-08
Marker152684	48	0.00082311		Marker17015	133	0.00482		Marker125132	45	0.00094639			Marker30121	37	0.00080652		Marker38232	11	0.00778		Marker125040	144	1.5525e-05
Marker152876	26	0.00154		Marker17153	52	0.00973		Marker125132	69	0.00111			Marker30143	156	5.5741e-06		Marker38304	137	0.00347		Marker125132	45	0.00054406
Marker15344	70	0.00063167		Marker17173	38	0.00533		Marker125132	108	0.00076097			Marker30201	116	0.00701		Marker38399	107	0.00836		Marker125132	69	0.00053895
Marker15356	44	0.00617		Marker17228	109	0.00192		Marker125350	100	0.0001526			Marker30232	4	7.3614e-06		Marker38399	111	0.0076		Marker125132	108	0.00047223
Marker15365	65	1.007e-06		Marker17260	56	0.00154		Marker125431	68	0.00381			Marker30232	39	5.4397e-06		Marker38457	30	0.00619		Marker125350	100	0.00037134
Marker15365	151	7.4921e-07		Marker17294	118	0.0042		Marker125432	53	2.6451e-13			Marker30232	52	9.1387e-06		Marker38471	23	0.00552		Marker125431	68	0.0041
Marker15372	70	0.00424		Marker17294	160	0.0042		Marker125432	148	0.00097853			Marker30232	63	9.2506e-06		Marker38471	108	0.00475		Marker125432	53	3.7168e-09
Marker15382	67	0.00681		Marker17294	161	0.00387		Marker125532	69	0.00013635			Marker30232	105	9.1169e-06		Marker38471	128	0.00715		Marker125432	148	0.00124
Marker15434	141	0.00324		Marker17344	103	0.00994		Marker125554	26	0.00298			Marker30232	116	1.0543e-05		Marker38523	32	0.00642		Marker125532	69	0.00010522
Marker154386	151	0.00411		Marker17350	24	0.00189		Marker125742	38	0.0029			Marker30232	163	6.5364e-06		Marker38532	124	0.00159		Marker125554	26	0.00414
Marker15489	29	0.00315		Marker17376	6	0.00755		Marker125742	100	0.00766			Marker30250	56	0.00277		Marker38557	122	0.00576		Marker125742	38	0.00273
Marker15523	143	0.00141		Marker17377	161	0.00078553		Marker125742	120	0.00316			Marker30300	38	0.0027		Marker39027	22	0.00699		Marker125742	100	0.00656
Marker15557	15	0.00419		Marker17406	12	0.00548		Marker12582	16	0.00731			Marker30315	145	0.00697		Marker39241	14	0.00853		Marker125742	120	0.00281
Marker15557	103	0.00588		Marker17462	56	0.00565		Marker12588	3	0.00113			Marker30500	40	0.00784		Marker39471	137	0.00022193		Marker12588	3	0.00095961
Marker15566	44	0.0025		Marker17520	75	0.00706		Marker12606	35	0.00903			Marker30573	13	0.00419		Marker39515	146	0.00757		Marker126448	14	0.00982
Marker15606	113	0.00779		Marker17523	104	0.00954		Marker12630	104	0.00826			Marker30663	107	0.00346		Marker39673	63	4.7987e-05		Marker12655	110	5.3541e-05
Marker156588	74	0.00204		Marker17546	41	0.00687		Marker12630	105	0.00787			Marker30799	24	0.00627		Marker39734	118	0.00548		Marker126765	40	0.00028415
Marker156596	119	0.0052		Marker17546	136	0.00824		Marker12655	110	8.0201e-06			Marker30799	74	0.00627		Marker39817	156	0.00396		Marker126765	72	0.00025919
Marker15660	114	0.00636		Marker17569	56	0.00767		Marker126765	40	0.0001633			Marker30931	16	0.00809		Marker39976	26	0.00721		Marker12684	43	0.00028943
Marker15670	119	0.00092474		Marker17585	105	0.00614		Marker126765	72	0.00014485			Marker31063	60	0.00818		Marker40023	107	0.00012657		Marker12684	55	0.00049422
Marker156862	150	0.00794		Marker176283	163	0.00060801		Marker12684	43	0.00028793			Marker31160	59	0.00322		Marker40023	148	6.6742e-05		Marker12689	43	0.00179
Marker15714	108	0.0057		Marker17665	96	0.00165		Marker12684	55	0.00054896			Marker31167	16	0.00084399		Marker40029	115	0.00371		Marker12702	76	0.00604
Marker15721	153	0.00325		Marker17665	122	0.00165		Marker12689	43	0.00185			Marker31167	112	0.0001009		Marker40029	123	0.00371		Marker127135	43	0.00073795
Marker15729	16	0.00427		Marker177272	97	0.00158		Marker12702	76	0.0099			Marker31363	51	0.00423		Marker40194	77	0.00831		Marker127226	26	0.0047
Marker15763	35	0.00518		Marker17729	40	0.00327		Marker127135	43	0.00042112			Marker31407	56	0.00942		Marker40194	103	0.00828		Marker127226	30	0.00155
Marker15788	46	0.00892		Marker177757	100	0.00963		Marker127226	26	0.00817			Marker31457	8	0.00376		Marker40194	167	0.00591		Marker12731	54	0.00179
Marker15847	131	0.00263		Marker178760	153	0.00188		Marker127226	30	0.00226			Marker31507	6	0.00262		Marker40276	108	0.00138		Marker127324	56	0.002
Marker15867	47	0.00791		Marker17942	152	0.00938		Marker12731	54	0.00182			Marker31531	108	0.00318		Marker40300	126	0.00225		Marker127324	149	0.00776
Marker15867	109	0.00441		Marker18002	55	0.00188		Marker127324	56	0.00217			Marker31557	128	0.00729		Marker40371	98	0.00734		Marker12735	33	1.8463e-08
Marker15867	128	0.00622		Marker18019	139	0.00216		Marker127324	149	0.00893			Marker31623	105	0.0053		Marker40407	64	0.00122		Marker12735	94	0.00496
Marker158680	74	0.0016		Marker18019	153	0.00604		Marker12735	33	4.2078e-12			Marker31778	100	0.00817		Marker40434	61	0.00189		Marker12735	120	0.00263
Marker15875	165	0.00796		Marker18161	77	0.00284		Marker12735	94	0.00326			Marker31831	45	0.00458		Marker40438	28	0.0096		Marker127528	29	0.00458
Marker15972	95	0.00931		Marker18161	108	7.6871e-05		Marker12735	120	0.00143			Marker31831	56	0.00048863		Marker40441	3	0.00205		Marker127528	58	0.00458
Marker15998	150	0.00262		Marker18201	166	0.00734		Marker127426	51	0.00933			Marker31868	31	0.00251		Marker40441	107	0.00251		Marker127528	165	0.00458
Marker16088	122	0.00080894		Marker18241	32	0.00517		Marker127426	118	0.00848			Marker32113	108	0.00176		Marker40569	53	0.00659		Marker12771	166	1.704e-05
Marker16099	167	0.00771		Marker18241	33	0.00517		Marker12748	132	0.00997			Marker32175	125	0.00691		Marker40663	95	0.00731		Marker12795	105	0.00019728
Marker161047	32	0.00642		Marker182473	10	0.00853		Marker12748	149	0.00997			Marker32475	44	0.00738		Marker40910	111	0.00918		Marker127952	19	0.0069
Marker161461	143	0.001		Marker18258	26	0.00173		Marker12748	168	0.00997			Marker32587	20	0.00615		Marker41012	45	0.00205		Marker127997	102	2.8444e-08
Marker16155	18	0.00871		Marker18278	76	0.00492		Marker127528	29	0.00333			Marker32587	159	0.0072		Marker41392	110	0.0091		Marker128132	45	0.00374
Marker16272	102	0.00248		Marker18323	147	0.00478		Marker127528	58	0.00317			Marker32684	138	0.0044		Marker41526	122	0.00251		Marker12834	114	0.00841
Marker163349	34	0.00077575		Marker18353	122	0.00642		Marker127528	165	0.00317			Marker32784	50	0.00198		Marker41631	51	0.00796		Marker12834	136	7.3205e-09
Marker163434	53	0.00146		Marker18389	115	0.00558		Marker127582	117	0.00913			Marker32864	39	1.2387e-05		Marker41631	73	0.00796		Marker128500	119	0.00022429
Marker163950	38	0.00986		Marker18390	23	0.00646		Marker127582	143	0.00723			Marker32875	143	0.00862		Marker41810	138	0.00824		Marker128609	34	8.4815e-05
Marker16413	165	0.0059		Marker18394	167	0.00226		Marker12771	166	4.4127e-07			Marker32876	71	0.00223		Marker42198	57	0.00885		Marker128847	22	0.00799
Marker16413	166	0.0059		Marker18482	57	0.00294		Marker12795	105	6.5922e-05			Marker32903	13	0.00027824		Marker42213	56	0.00157		Marker128868	65	0.00145
Marker16501	34	0.00662		Marker18493	7	0.00772		Marker127952	19	0.00449			Marker32903	27	0.00023015		Marker42213	157	0.00157		Marker128868	103	0.00145
Marker16507	144	0.0038		Marker18493	23	0.00613		Marker127997	102	3.4533e-10			Marker32903	104	0.00025826		Marker42213	166	0.00157		Marker128909	109	4.307e-07
Marker165082	122	0.00277		Marker18516	109	0.00458		Marker128132	45	0.00505			Marker32903	130	0.00025826		Marker42613	25	0.00658		Marker128955	38	0.00762
Marker16538	99	0.00103		Marker18549	54	0.00525		Marker128249	16	6.4547e-06			Marker32930	118	0.00144		Marker42622	119	0.00843		Marker128955	105	0.00765
Marker16548	21	0.005		Marker18590	143	0.00322		Marker12834	114	0.00964			Marker33010	75	0.00785		Marker42663	112	0.00984		Marker129033	34	0.00132
Marker16579	41	0.00711		Marker18603	51	0.00034174		Marker12834	136	7.4336e-12			Marker33010	126	0.0098		Marker42841	52	0.00884		Marker12910	166	0.00052291
Marker16579	59	0.00816		Marker186088	5	0.00789		Marker128500	119	9.8884e-05			Marker33079	138	0.00936		Marker42910	30	0.00843		Marker129266	153	4.6943e-06
Marker16589	100	0.00491		Marker186088	28	0.00931		Marker128609	34	6.3136e-05			Marker33251	142	0.00449		Marker43042	56	0.00986		Marker129472	158	0.00020757
Marker165957	68	0.0066		Marker186088	127	0.00151		Marker128847	22	0.00895			Marker33293	57	0.00727		Marker43188	139	0.00895		Marker129604	125	0.00513
Marker16601	38	0.00605		Marker18636	35	0.00305		Marker128868	65	0.0023			Marker33293	101	0.00117		Marker43199	29	0.001		Marker12982	162	0.00114
Marker16653	18	0.00015672		Marker18667	134	0.00302		Marker128868	103	0.0028			Marker33479	60	0.00055512		Marker43292	40	0.00309		Marker130077	164	0.00434
Marker16676	151	0.00336		Marker18667	146	0.00302		Marker128909	109	2.1632e-08			Marker33485	119	0.00633		Marker43383	70	0.00879		Marker13043	39	0.00074777
Marker16698	54	6.153e-05		Marker18697	8	0.00423		Marker128955	105	0.00999			Marker33489	11	0.00516		Marker43530	147	0.00922		Marker130744	157	0.00698
Marker16707	106	1.953e-06		Marker18730	114	0.00423		Marker129033	34	0.00036058			Marker33489	97	0.00516		Marker43657	65	0.00687		Marker13090	68	0.00174
Marker16736	52	0.00111		Marker18753	42	0.00723		Marker12910	166	0.00023153			Marker33661	24	0.00343		Marker43841	60	0.00789		Marker13090	105	0.00172
Marker16744	101	0.00551		Marker188006	132	0.00593		Marker129266	153	5.1295e-07			Marker33890	75	0.00217		Marker43939	76	0.00759		Marker131070	33	0.00271
Marker16753	161	0.0096		Marker18835	24	0.00273		Marker129472	158	0.00013297			Marker34127	34	0.00501		Marker44151	121	0.00428		Marker131098	47	1.6945e-06
Marker16838	12	0.00399		Marker18835	46	0.00282		Marker129604	125	0.00968			Marker34155	150	0.00169		Marker44588	22	0.00168		Marker13156	7	1.0118e-14
Marker168650	124	0.00964		Marker18835	122	0.00365		Marker12982	162	0.00086016			Marker34310	121	0.00071497		Marker45123	11	0.00286		Marker13156	68	1.0118e-14
Marker16871	156	0.00975		Marker18835	154	0.00847		Marker130077	164	0.00507			Marker34372	18	0.00551		Marker45123	123	0.00065631		Marker13156	75	1.0119e-14
Marker16880	45	0.00514		Marker18838	108	0.00697		Marker13043	39	0.00036138			Marker34372	94	0.0063		Marker45123	164	0.00112		Marker13156	105	0.00557
Marker16880	132	0.00263		Marker18903	117	0.00787		Marker130744	157	0.00371			Marker34372	122	0.0063		Marker45251	64	0.00465		Marker13156	157	1.4956e-06
Marker16914	50	0.00254		Marker19078	142	0.00982		Marker13090	68	0.00148			Marker34511	23	0.007		Marker45430	43	0.0078		Marker13187	131	0.00176
Marker16944	105	1.6157e-05		Marker19158	27	0.00729		Marker13090	105	0.00154			Marker34536	45	0.00453		Marker45430	57	0.00188		Marker13187	145	0.00361
Marker17062	14	0.0003367		Marker19158	72	0.00736		Marker131070	33	0.00214			Marker34591	7	0.00603		Marker45430	133	0.00111		Marker13226	50	0.00198
Marker17078	145	0.00226		Marker19236	143	0.00286		Marker131098	47	3.1146e-07			Marker34651	57	0.00821		Marker45577	58	0.00473		Marker132269	4	0.0048
Marker17126	16	0.00259		Marker19238	30	0.00587		Marker13156	7	1.8148e-40			Marker34746	112	0.00652		Marker45634	63	0.00251		Marker132269	160	0.00187
Marker17126	21	0.00259		Marker19262	37	0.00272		Marker13156	68	1.8148e-40			Marker34860	30	0.00325		Marker45681	13	0.00328		Marker132473	15	1.4766e-05
Marker17165	66	0.00383		Marker19262	146	0.00272		Marker13156	74	0.00773			Marker34992	141	0.00307		Marker45681	38	0.00479		Marker132473	16	0.00018817
Marker17165	131	0.00383		Marker19302	30	0.0097		Marker13156	75	1.7437e-40			Marker34994	140	0.00968		Marker45681	134	0.00871		Marker132761	111	0.00027181
Marker171749	41	0.0058		Marker19304	120	0.00476		Marker13156	105	0.00372			Marker35010	49	0.00385		Marker45787	142	0.0085		Marker13279	47	0.00064338
Marker171749	134	0.00428		Marker19346	34	0.00516		Marker13156	157	2.3613e-08			Marker35010	107	0.00886		Marker46006	10	0.00949		Marker13279	125	0.00058865
Marker17228	109	0.00035096		Marker19349	144	0.00106		Marker13187	131	0.00147			Marker35105	145	0.0012		Marker46017	127	0.00583		Marker13283	43	3.2346e-06
Marker172327	49	0.00529		Marker19376	123	0.00135		Marker13187	145	0.00263			Marker35107	115	0.00448		Marker46017	154	0.00731		Marker13301	28	0.00469
Marker172327	135	0.00408		Marker19376	159	0.00769		Marker131952	145	0.00723			Marker35184	51	0.00174		Marker46088	165	0.0038		Marker133103	131	2.4422e-08
Marker17260	56	0.00026195		Marker19378	4	0.00766		Marker13226	50	0.00312			Marker35439	115	0.00197		Marker46095	24	0.00132		Marker13313	16	0.00989
Marker172701	19	2.8206e-05		Marker19389	4	0.0078		Marker132269	4	0.00756			Marker35439	139	0.00197		Marker46095	161	0.00173		Marker13319	106	0.00299
Marker17271	5	1.9998e-05		Marker19395	116	0.00302		Marker132269	160	0.00255			Marker35439	144	0.00197		Marker46150	155	0.00579		Marker133230	50	0.00277
Marker17347	22	0.00862		Marker19395	155	0.00468		Marker132473	15	3.1626e-06			Marker35539	3	0.00603		Marker46224	132	0.00446		Marker133242	59	0.0091
Marker17347	60	0.00999		Marker19495	6	0.0097		Marker132473	16	7.3403e-05			Marker35624	54	0.00029337		Marker46498	163	0.00504		Marker133242	62	0.00915
Marker173495	165	0.00012741		Marker19502	98	0.00062524		Marker132761	111	0.00021456			Marker35822	38	0.00539		Marker46711	162	0.00847		Marker133245	152	2.5008e-06
Marker17374	100	0.0072		Marker19509	163	0.00908		Marker13279	47	0.00064652			Marker35836	96	0.009		Marker46802	105	0.00485		Marker13341	98	8.7124e-15
Marker173880	114	0.00806		Marker19579	25	0.00778		Marker13279	125	0.00061504			Marker35846	48	0.00333		Marker47070	67	0.00387		Marker13350	4	0.00046673
Marker17431	48	0.00139		Marker19579	49	0.00109		Marker13283	43	9.285e-08			Marker35874	22	7.1547e-05		Marker47411	13	0.00358		Marker13366	106	0.00514
Marker17488	102	0.00303		Marker19579	102	0.00778		Marker13301	28	0.00336			Marker36252	23	0.00251		Marker47545	110	0.00917		Marker13366	107	0.00701
Marker17515	167	0.0038		Marker19579	114	0.00204		Marker133103	131	6.4148e-13			Marker36339	21	0.00881		Marker47731	30	0.00807		Marker13372	67	4.2092e-05
Marker17523	104	0.0022		Marker19594	125	0.00077482		Marker13313	16	0.00688			Marker36339	41	0.00881		Marker47965	100	0.00749		Marker133723	138	1.0616e-14
Marker17523	138	0.00225		Marker19609	25	0.00095624		Marker13319	106	0.00224			Marker36408	10	0.0082		Marker47984	130	0.00197		Marker13373	52	0.00312
Marker17546	136	0.00937		Marker19609	116	0.00081977		Marker133230	50	0.00262			Marker36421	40	0.00765		Marker48145	6	0.00665		Marker13373	54	0.00251
Marker17569	139	0.00513		Marker196266	25	0.00658		Marker133245	152	6.8853e-07			Marker36522	31	0.00896		Marker48145	34	0.00726		Marker13373	149	2.0999e-05
Marker17585	105	0.00059476		Marker19643	158	0.00359		Marker13341	98	3.5271e-41			Marker36891	8	0.00508		Marker48145	141	0.00792		Marker13376	108	0.00022451
Marker17614	9	0.00278		Marker19661	99	0.00737		Marker13350	4	0.0004911			Marker37053	95	0.00512		Marker48307	41	0.00991		Marker133919	16	0.00406
Marker17623	30	0.00311		Marker19742	48	0.00681		Marker13366	106	0.0033			Marker37211	71	0.00773		Marker48307	53	0.00655		Marker134043	155	0.00136
Marker17623	76	0.00311		Marker19786	23	0.00969		Marker13366	107	0.00462			Marker37218	109	0.00669		Marker48307	54	0.00529		Marker134043	157	0.00139
Marker176353	6	0.00546		Marker19797	166	0.00416		Marker13372	67	4.7449e-06			Marker37272	50	0.0089		Marker48680	139	0.00338		Marker13418	17	0.00011312
Marker176840	141	0.00046884		Marker19804	114	0.0084		Marker133723	138	2.8986e-40			Marker37276	100	0.00458		Marker48813	159	0.00635		Marker13441	111	0.0062
Marker176990	23	0.0076		Marker19814	17	0.00859		Marker13373	52	0.00193			Marker37379	159	0.00564		Marker48844	51	0.00486		Marker13441	118	0.0062
Marker17705	146	0.00718		Marker19814	54	0.00513		Marker13373	54	0.00152			Marker37416	22	0.00619		Marker48937	45	0.00552		Marker134425	159	0.00345
Marker17735	144	0.00071275		Marker19885	4	0.00062981		Marker13373	149	3.1391e-06			Marker37416	136	0.00135		Marker49097	54	0.00332		Marker13445	42	0.00348
Marker17735	146	0.00285		Marker19902	155	0.00529		Marker13376	108	8.4252e-05			Marker37514	7	5.0519e-06		Marker49099	143	0.00549		Marker13445	46	0.00346
Marker178103	63	0.00116		Marker19923	157	0.00885		Marker133919	16	0.00486			Marker37546	150	0.00534		Marker49201	46	0.00312		Marker134506	14	0.00611
Marker17832	101	0.00391		Marker19928	132	0.00659		Marker134043	155	0.0002507			Marker37563	161	0.00096093		Marker49201	55	0.00336		Marker134704	133	8.0012e-05
Marker17832	152	0.00549		Marker19956	102	0.00055895		Marker134043	157	0.00030499			Marker37735	49	0.00565		Marker49201	99	0.00304		Marker13519	12	1.0118e-14
Marker17892	94	0.00666		Marker19974	105	0.00505		Marker13418	17	3.9306e-05			Marker37767	92	0.00157		Marker49358	142	0.0057		Marker135272	46	2.9724e-05
Marker17892	109	0.00254		Marker2005520	38	0.00882		Marker13436	148	0.00661			Marker37783	106	0.00972		Marker49426	48	0.00642		Marker13533	74	0.00016284
Marker17913	125	0.00238		Marker20128	141	0.00576		Marker13441	111	0.00336			Marker37917	99	0.00328		Marker49443	70	0.00689		Marker135431	99	1.6754e-05
Marker17942	107	0.00072781		Marker20159	37	0.00541		Marker13441	118	0.00337			Marker37939	150	0.00931		Marker49450	52	0.00809		Marker13555	3	1.0243e-14
Marker18018	122	0.00131		Marker20170	57	0.00012169		Marker134425	159	0.00558			Marker38010	68	0.00364		Marker49592	133	0.00419		Marker13555	62	6.1978e-05
Marker18034	125	0.00408		Marker20170	64	2.429e-06		Marker13445	42	0.00155			Marker38098	39	0.00087911		Marker49768	129	0.00555		Marker135616	163	0.00166
Marker18089	36	0.00041244		Marker20215	77	0.00764		Marker13445	46	0.00163			Marker38112	57	0.00801		Marker49854	65	0.00506		Marker13568	20	0.00741
Marker18090	115	0.00489		Marker20229	44	0.00437		Marker134506	14	0.00508			Marker38112	66	0.00802		Marker49894	54	0.0099		Marker13569	27	0.00092129
Marker18090	119	0.00489		Marker20261	13	4.9235e-05		Marker134704	133	8.4514e-05			Marker38112	147	0.00961		Marker50075	114	0.00861		Marker13569	64	0.00092129
Marker18090	120	0.00489		Marker20268	69	0.00648		Marker13519	12	1.8148e-40			Marker38170	51	0.00039216		Marker50075	121	0.00664		Marker13580	72	0.001
Marker18117	134	0.00014026		Marker20348	41	0.00932		Marker135272	46	8.3855e-06			Marker38332	29	0.00198		Marker50132	46	0.0047		Marker135813	47	3.4033e-09
Marker18154	16	0.00469		Marker20378	14	0.00946		Marker13533	74	7.2965e-05			Marker38332	158	0.00099309		Marker50275	58	0.00624		Marker135867	28	0.00419
Marker18182	155	7.0642e-06		Marker20441	58	0.00373		Marker135431	99	8.9467e-07			Marker38381	110	0.00236		Marker50386	30	0.00957		Marker135867	39	0.00338
Marker18224	62	0.00261		Marker20510	96	0.00438		Marker13555	3	2.0269e-40			Marker38413	140	0.00439		Marker50520	22	0.00666		Marker13590	4	0.00351
Marker18224	97	0.00032618		Marker20538	109	0.00455		Marker13555	62	1.4506e-05			Marker38481	143	7.8293e-07		Marker50722	34	0.00647		Marker135919	53	0.00015579
Marker18224	99	0.0079		Marker20538	131	0.00968		Marker135616	163	0.00235			Marker38532	124	0.00108		Marker50960	111	0.00028526		Marker13593	128	0.00617
Marker18225	119	0.00032225		Marker205694	106	0.0073		Marker13568	20	0.00526			Marker38588	38	0.00492		Marker50960	132	0.00045933		Marker13596	119	0.00281
Marker18308	95	0.00024044		Marker20621	14	0.00138		Marker13569	27	0.00037032			Marker38653	111	0.00183		Marker50960	158	0.00028381		Marker136265	149	0.00295
Marker18308	163	0.00122		Marker20621	109	0.00324		Marker13569	64	0.00037032			Marker38685	125	0.00456		Marker50964	18	0.00414		Marker136356	105	0.00272
Marker18314	22	8.4537e-07		Marker20641	6	0.0008794		Marker13580	72	0.00035662			Marker38733	8	3.994e-05		Marker51045	34	0.00253		Marker13643	111	0.00566
Marker18323	147	0.00339		Marker20644	50	0.00499		Marker135813	47	9.3271e-14			Marker38733	140	0.00112		Marker51106	13	0.00396		Marker136459	60	0.0017
Marker18350	5	0.00963		Marker20644	145	0.00565		Marker135867	28	0.00664			Marker390525	149	0.00644		Marker51116	102	0.00986		Marker136459	72	0.00172
Marker18350	60	0.009		Marker20662	39	0.00374		Marker135867	39	0.00544			Marker39074	76	0.00699		Marker51179	11	0.00987		Marker13650	35	4.5046e-05
Marker18350	74	0.00972		Marker20662	62	0.00232		Marker13590	4	0.00099681			Marker39087	64	0.00518		Marker51179	50	0.00987		Marker136509	121	0.00167
Marker18350	96	0.00878		Marker20691	123	0.00919		Marker135919	53	0.00011258			Marker39379	39	0.00439		Marker51257	63	0.0038		Marker136509	122	0.00166
Marker183515	49	0.00924		Marker20709	161	0.0003411		Marker13593	128	0.00683			Marker39379	57	0.00439		Marker51339	166	0.00376		Marker136838	159	0.00869
Marker18367	56	0.00205		Marker20735	122	0.00972		Marker13596	119	0.00257			Marker39388	160	0.00796		Marker51389	48	0.00501		Marker13714	111	4.3804e-06
Marker18407	69	0.00022118		Marker20767	47	0.00161		Marker136265	149	0.00159			Marker39696	132	0.00053698		Marker51411	50	0.00266		Marker13724	142	0.00078608
Marker18462	116	0.00053012		Marker20796	19	0.00825		Marker136356	105	0.00252			Marker39696	165	0.00819		Marker51529	21	0.00285		Marker13726	7	9.8446e-05
Marker18462	120	0.00792		Marker20861	128	0.00705		Marker13643	111	0.00398			Marker39753	159	9.6305e-06		Marker51646	110	0.00436		Marker13735	64	0.00014375
Marker18478	32	0.00256		Marker20861	156	0.00737		Marker136459	60	0.0017			Marker39817	156	0.00135		Marker51734	21	0.00142		Marker13735	65	1.7653e-06
Marker18521	43	0.00819		Marker20927	110	0.00582		Marker136459	72	0.00182			Marker40044	68	0.0071		Marker51761	102	0.00228		Marker13742	7	4.1789e-06
Marker18525	18	0.00463		Marker209480	16	0.00461		Marker13650	35	5.7789e-06			Marker40154	23	0.0015		Marker51767	53	0.00992		Marker13742	63	2.107e-08
Marker18546	150	9.1831e-05		Marker21007	16	0.0005188		Marker136509	121	0.00175			Marker40339	118	0.0013		Marker52070	49	0.00985		Marker137526	74	0.00785
Marker18571	5	0.00624		Marker21023	131	0.00415		Marker136509	122	0.00164			Marker40339	128	0.0013		Marker52070	72	0.00467		Marker13754	4	0.00043091
Marker18601	67	0.00131		Marker21039	26	0.0065		Marker136838	159	0.00968			Marker40441	3	0.00549		Marker52088	128	0.00263		Marker13754	138	0.00163
Marker18603	51	1.8581e-07		Marker21039	70	0.0065		Marker13714	111	1.7801e-07			Marker40478	55	0.00076421		Marker52370	130	0.00183		Marker137640	38	0.00287
Marker18603	113	0.00073842		Marker21039	103	0.00342		Marker13724	142	0.00030524			Marker40478	75	0.00072909		Marker52490	11	0.00405		Marker13770	151	0.00024548
Marker18608	50	0.00477		Marker21065	36	0.00146		Marker13726	7	2.2382e-05			Marker40590	40	0.00156		Marker52544	147	0.00314		Marker13771	151	0.00258
Marker186088	5	0.00259		Marker21073	168	0.00166		Marker13735	64	3.0093e-05			Marker40590	44	0.00156		Marker52714	34	0.00177		Marker137807	41	0.00064747
Marker186088	28	0.00344		Marker21112	51	0.00285		Marker13735	65	3.1122e-08			Marker40822	64	0.0062		Marker52714	164	0.00417		Marker137807	124	8.2648e-05
Marker186088	127	0.00039291		Marker21174	109	9.7146e-05		Marker13742	7	2.4859e-07			Marker40883	148	0.00945		Marker52776	124	0.00302		Marker137807	144	0.00064825
Marker18667	120	0.00775		Marker21235	139	0.00986		Marker13742	63	1.2081e-11			Marker40971	163	0.00582		Marker52795	10	0.00464		Marker13781	67	2.6603e-06
Marker18714	38	0.00701		Marker21246	64	0.00983		Marker137526	74	0.00852			Marker41045	2	0.00013829		Marker53327	68	0.00575		Marker13798	162	0.00418
Marker18714	63	0.00863		Marker21246	110	0.0076		Marker13754	4	0.00069596			Marker41066	161	0.00329		Marker53356	3	0.00817		Marker13815	144	0.0001857
Marker18732	46	0.00621		Marker21354	38	0.0017		Marker13754	138	0.00195			Marker41070	17	0.0068		Marker53816	54	0.00409		Marker138338	10	1.7356e-08
Marker18762	62	0.00592		Marker21354	47	0.00463		Marker137640	38	0.00363			Marker41070	102	0.0068		Marker53904	37	0.0015		Marker13864	165	0.00256
Marker18792	30	0.00867		Marker21366	165	0.00438		Marker13770	151	6.5684e-05			Marker41070	109	0.00622		Marker54091	65	0.00051464		Marker138789	145	0.00192
Marker18857	124	0.00361		Marker21402	18	0.00627		Marker13771	151	0.00136			Marker41088	13	0.00144		Marker54091	100	0.00051464		Marker13910	65	8.5278e-09
Marker18857	127	0.00361		Marker21402	53	0.00556		Marker137807	41	0.00019086			Marker41391	68	0.00989		Marker54091	158	0.00051464		Marker13910	75	0.00362
Marker18857	135	0.0099		Marker21402	59	0.00627		Marker137807	124	1.0563e-05			Marker41642	4	0.00104		Marker54500	41	0.00272		Marker13910	103	0.00603
Marker18857	159	0.00159		Marker21414	30	0.00629		Marker137807	144	0.0001911			Marker41670	157	0.00412		Marker54514	113	0.00053051		Marker13910	108	0.00606
Marker18862	21	0.0045		Marker21473	43	0.00429		Marker13781	67	2.8227e-07			Marker41769	60	0.00895		Marker54685	11	0.00367		Marker13910	148	5.2204e-09
Marker18880	13	0.00256		Marker21473	53	0.00419		Marker13798	162	0.00321			Marker41905	36	0.00088738		Marker54694	156	0.00948		Marker139320	64	1.1822e-06
Marker18925	14	0.00351		Marker21473	55	0.00419		Marker13815	144	5.4214e-05			Marker41976	40	0.00325		Marker54788	32	0.00788		Marker13947	123	0.00652
Marker18988	163	7.7941e-07		Marker21502	126	0.00221		Marker138338	10	2.2259e-11			Marker41988	19	0.00704		Marker54845	111	0.00111		Marker139599	152	7.5288e-05
Marker19038	68	0.00581		Marker215331	25	0.00034825		Marker13864	165	0.00205			Marker42196	10	0.00669		Marker54871	66	0.0018		Marker13985	22	0.00149
Marker19052	49	0.00452		Marker21534	77	0.00893		Marker138789	145	0.00203			Marker42196	107	0.00531		Marker54871	143	0.00798		Marker13986	47	0.00134
Marker19062	38	0.00951		Marker21578	67	0.00029555		Marker13888	62	0.00959			Marker42196	142	0.00531		Marker54880	109	0.00947		Marker140183	74	1.2207e-06
Marker190680	5	0.00485		Marker21606	163	0.00169		Marker13910	65	4.7318e-13			Marker42196	156	0.00458		Marker54990	155	0.00302		Marker14038	98	0.00625
Marker191149	51	0.00086587		Marker216102	128	0.00513		Marker13910	75	0.00214			Marker42230	100	0.00313		Marker55012	7	0.00263		Marker140472	62	0.00143
Marker19124	45	0.00663		Marker216102	144	0.00413		Marker13910	103	0.00393			Marker42230	112	0.00115		Marker55020	41	0.00893		Marker14049	13	8.9589e-05
Marker19128	125	0.00173		Marker216451	52	0.00556		Marker13910	108	0.00396			Marker42230	133	0.00279		Marker55117	41	0.00975		Marker14049	120	0.00731
Marker19204	103	0.00564		Marker21657	116	0.00285		Marker13910	148	1.5698e-13			Marker42238	72	0.00281		Marker55117	42	0.00692		Marker14067	32	9.9005e-15
Marker19204	155	0.00848		Marker21695	104	0.00228		Marker139320	64	1.6479e-07			Marker42326	127	0.0036		Marker55232	53	0.00364		Marker14067	57	9.9005e-15
Marker19213	127	0.00945		Marker21732	6	0.0066		Marker13947	123	0.00493			Marker42350	7	0.00116		Marker55276	38	0.00691		Marker14067	68	9.9005e-15
Marker19287	24	0.00688		Marker21740	50	0.00107		Marker139599	152	1.3481e-05			Marker42356	148	0.00198		Marker55276	98	0.00317		Marker14067	114	1.8348e-08
Marker19287	50	0.00688		Marker21740	129	0.00085023		Marker13961	34	0.00896			Marker42372	39	0.00623		Marker55277	30	0.00231		Marker140728	19	0.00081387
Marker19301	65	0.00364		Marker21750	112	0.00665		Marker13985	22	0.00127			Marker42372	116	0.00513		Marker55490	139	0.00618		Marker140728	42	0.00078721
Marker19346	9	5.3543e-07		Marker21764	55	0.00572		Marker13986	47	0.00050684			Marker42372	164	0.00507		Marker55600	106	0.00672		Marker140728	58	0.00083514
Marker19349	9	4.7146e-05		Marker21806	35	0.0087		Marker140183	74	2.5995e-07			Marker42372	166	0.00507		Marker55766	49	0.00773		Marker140728	108	0.00078913
Marker19360	119	0.00583		Marker22007	51	0.00648		Marker14038	98	0.00719			Marker42391	44	0.00815		Marker55954	167	0.00412		Marker140728	150	0.00083164
Marker19376	123	0.00897		Marker22007	52	0.00545		Marker140472	62	0.00107			Marker42446	68	0.00474		Marker56089	18	0.00651		Marker140728	164	0.0022
Marker19378	4	0.00112		Marker22040	128	0.00563		Marker14049	13	6.9894e-05			Marker42485	108	0.00953		Marker56274	46	0.00655		Marker14076	75	8.8113e-05
Marker19378	11	0.00479		Marker22048	20	0.00574		Marker14049	120	0.00717			Marker42515	35	0.0053		Marker56274	155	0.00265		Marker14076	127	6.4902e-06
Marker1941810	50	0.00989		Marker220483	54	0.00832		Marker14067	32	1.3867e-40			Marker42525	133	1.0889e-05		Marker56504	128	0.0097		Marker14090	6	0.00318
Marker19420	20	0.00374		Marker22079	94	0.00384		Marker14067	57	1.3867e-40			Marker42613	25	0.00397		Marker56529	109	0.00876		Marker14090	19	0.00318
Marker19458	16	0.00756		Marker22079	101	0.00384		Marker14067	68	1.3867e-40			Marker42613	50	0.00679		Marker56532	14	0.00189		Marker141148	98	0.00088225
Marker19470	138	0.00393		Marker22079	104	0.00384		Marker14067	114	4.1574e-12			Marker42613	134	0.00538		Marker56674	109	0.00978		Marker14186	137	0.00796
Marker19470	146	0.00393		Marker22131	23	0.0033		Marker140728	19	0.0013			Marker42844	3	0.0043		Marker56895	27	0.00826		Marker142187	27	0.00613
Marker19470	151	0.00393		Marker22136	138	0.00774		Marker140728	42	0.00103			Marker42910	30	0.0088		Marker56906	38	0.00751		Marker142268	134	0.00519
Marker194992	95	0.00412		Marker22136	145	0.00904		Marker140728	58	0.00125			Marker42919	30	0.00943		Marker57173	64	0.00513		Marker14258	6	1.0197e-14
Marker19502	98	1.7301e-05		Marker22231	55	0.00589		Marker140728	108	0.00103			Marker42919	67	0.00943		Marker57278	45	0.00824		Marker142817	125	0.00993
Marker19573	95	0.00211		Marker22239	50	0.00683		Marker140728	150	0.00116			Marker43216	124	0.00068748		Marker57363	43	0.00908		Marker142939	43	0.00015509
Marker19634	122	0.00148		Marker22254	166	0.00653		Marker140728	164	0.00323			Marker43338	143	0.00816		Marker57454	30	0.00957		Marker14309	34	0.00217
Marker19637	133	0.00771		Marker22295	165	0.00067766		Marker140740	10	1.4488e-07			Marker43519	10	0.00821		Marker57550	9	0.00906		Marker14318	23	0.00087722
Marker19661	35	0.00063103		Marker22341	66	0.00807		Marker14076	75	7.0567e-06			Marker43789	140	0.00052142		Marker57569	94	0.00776		Marker14318	60	5.2072e-05
Marker19742	48	0.0048		Marker22423	53	0.00129		Marker14076	127	1.5955e-07			Marker43972	58	0.00299		Marker57655	103	0.00454		Marker14318	154	2.5863e-06
Marker19797	166	0.00451		Marker22517	10	0.00874		Marker14090	6	0.00272			Marker44151	121	0.00017807		Marker57695	31	0.00225		Marker14323	36	0.00433
Marker19814	17	0.00397		Marker22563	44	0.00379		Marker14090	19	0.00272			Marker44204	99	0.00384		Marker57815	34	0.00366		Marker14348	66	0.00524
Marker19833	74	0.00073288		Marker22563	136	0.00736		Marker141148	98	0.00046411			Marker44215	161	0.00546		Marker57815	125	0.00672		Marker14348	94	0.00422
Marker198366	8	0.00075816		Marker22604	11	0.00191		Marker14186	137	0.00351			Marker44251	138	0.00051218		Marker57855	35	0.00984		Marker14350	118	0.00069408
Marker19879	166	0.00139		Marker22604	13	0.00191		Marker142187	27	0.00731			Marker44251	149	0.00158		Marker57911	156	0.00967		Marker14380	31	0.00088258
Marker19894	132	2.4126e-05		Marker22618	157	0.00052964		Marker142268	134	0.00197			Marker44309	115	0.00079177		Marker57920	60	0.00492		Marker14380	153	3.1623e-06
Marker19927	162	0.00692		Marker22624	147	0.00624		Marker14252	76	0.00758			Marker44321	57	0.00719		Marker57983	108	0.00182		Marker14380	164	3.1623e-06
Marker20020	7	0.00247		Marker22722	134	0.00919		Marker14258	6	1.9382e-40			Marker44477	126	3.3242e-06		Marker58021	160	0.00286		Marker14396	9	2.1193e-08
Marker20020	59	0.00189		Marker22824	98	0.00508		Marker142939	43	6.7949e-05			Marker44493	143	0.00764		Marker58326	15	0.0024		Marker14396	31	2.1193e-08
Marker20051	54	0.00419		Marker22824	166	0.00598		Marker14309	34	0.00353			Marker44659	151	0.00173		Marker58328	44	0.00585		Marker14396	69	2.1193e-08
Marker20065	113	0.00216		Marker22880	11	0.0022		Marker14318	23	0.00041988			Marker44659	167	0.00259		Marker58328	52	0.00088248		Marker144446	163	0.00787
Marker20130	14	0.00379		Marker22880	15	0.00633		Marker14318	60	8.5795e-06			Marker44722	144	0.00856		Marker58328	101	0.00163		Marker144844	128	0.00056606
Marker201513	67	0.00756		Marker23008	162	0.00892		Marker14318	154	6.7781e-08			Marker44980	43	0.0058		Marker58418	42	0.0015		Marker14501	58	1.962e-05
Marker201595	29	0.00163		Marker23053	66	0.00664		Marker14323	36	0.00515			Marker45260	122	0.00423		Marker58445	131	0.00487		Marker14501	145	0.00093163
Marker20170	57	0.00706		Marker23053	161	0.00263		Marker143282	94	0.00059292			Marker45296	119	0.00706		Marker58633	119	0.00159		Marker14502	130	0.00257
Marker20197	31	0.00788		Marker23084	37	4.3458e-05		Marker14348	66	0.00926			Marker45330	119	0.004		Marker58643	9	0.00772		Marker14507	9	4.9238e-05
Marker20214	140	0.00439		Marker23084	164	0.00010808		Marker14348	94	0.00667			Marker45495	154	0.00089127		Marker58653	73	0.00381		Marker145373	56	0.00135
Marker20275	50	0.00046349		Marker23096	108	0.00526		Marker14350	118	0.00045145			Marker45537	9	0.00732		Marker58693	128	0.00209		Marker145399	164	0.00799
Marker20275	73	0.0004397		Marker23102	58	0.00101		Marker14380	31	0.00040273			Marker45537	10	0.00479		Marker58755	51	0.00993		Marker14547	69	0.00893
Marker20320	139	0.00695		Marker23102	93	0.00536		Marker14380	153	1.1614e-07			Marker45537	40	0.00663		Marker58788	144	0.00684		Marker14555	40	0.0085
Marker20351	114	0.00701		Marker231195	18	0.00617		Marker14380	164	1.1614e-07			Marker45537	46	0.00855		Marker58968	22	0.00673		Marker14555	139	0.00478
Marker20386	7	0.00012746		Marker23216	107	0.00903		Marker14396	9	1.5091e-10			Marker45537	107	0.00513		Marker59144	106	0.00584		Marker14561	45	0.00616
Marker20386	105	0.00886		Marker23249	125	0.00264		Marker14396	31	1.5091e-10			Marker45537	129	0.00473		Marker59165	158	0.00768		Marker145800	62	0.00795
Marker20386	143	0.00886		Marker23264	55	0.00853		Marker14396	69	1.5091e-10			Marker45537	130	0.00513		Marker59219	60	0.00047253		Marker145800	120	0.00208
Marker204270	36	5.8092e-08		Marker23337	66	0.00178		Marker14425	36	0.00717			Marker45552	67	0.00554		Marker59274	17	0.00899		Marker14601	62	1.5127e-06
Marker204270	117	4.2282e-08		Marker23337	134	0.004		Marker14443	72	0.00613			Marker45675	124	0.00034383		Marker59399	68	0.00907		Marker146223	65	0.00029066
Marker20484	38	0.00319		Marker23411	22	0.00223		Marker144446	163	0.00663			Marker45691	44	0.00619		Marker59427	38	0.00677		Marker146243	22	0.00065293
Marker20484	43	0.00476		Marker23443	96	0.00919		Marker144844	128	0.00055788			Marker45797	116	0.00365		Marker59679	153	0.00828		Marker146433	14	6.6614e-09
Marker20484	135	0.00476		Marker23458	94	0.0088		Marker14501	58	1.7383e-06			Marker45797	133	0.00077737		Marker59771	76	0.00958		Marker146433	159	6.6261e-09
Marker20484	154	0.00958		Marker23471	148	0.00586		Marker14501	145	0.00043756			Marker45797	161	0.00455		Marker59895	57	0.00866		Marker146542	62	1.3146e-05
Marker20520	167	0.00497		Marker23513	150	0.00939		Marker14502	130	0.00149			Marker45833	108	0.00743		Marker59974	33	0.00367		Marker14663	156	4.2166e-05
Marker20531	72	0.008		Marker23513	151	0.00939		Marker14507	9	8.241e-06			Marker45846	10	0.00631		Marker60433	52	0.00997		Marker14669	62	0.00156
Marker20545	107	0.00937		Marker23518	28	0.00502		Marker145270	109	0.00945			Marker45846	18	0.00619		Marker60655	28	0.00776		Marker14669	63	0.00156
Marker20556	149	0.00853		Marker23518	33	0.00502		Marker145373	56	0.00177			Marker45859	8	0.0075		Marker60886	46	0.00704		Marker14669	150	0.00177
Marker20605	43	0.0085		Marker23518	49	0.00502		Marker14547	69	0.00465			Marker45950	65	0.00056841		Marker61026	151	0.00060124		Marker146755	26	0.00759
Marker20620	131	0.00233		Marker23527	156	0.00074649		Marker14555	40	0.00611			Marker46121	112	0.00107		Marker61089	127	0.00771		Marker14692	149	0.00045785
Marker20621	14	0.00011002		Marker23528	34	0.0077		Marker14555	139	0.00319			Marker46263	146	0.00856		Marker61161	15	0.00993		Marker14721	70	0.00471
Marker20621	109	0.00078431		Marker23654	64	0.00497		Marker14561	45	0.00419			Marker46400	145	0.0049		Marker61269	54	0.00053688		Marker147310	67	0.0007942
Marker206379	74	0.00535		Marker23654	165	0.00763		Marker14569	17	0.00847			Marker46639	21	0.00669		Marker61392	60	0.00792		Marker147314	9	0.00438
Marker20644	22	0.00284		Marker23679	132	0.00348		Marker145800	120	0.00307			Marker46639	147	0.00851		Marker61533	100	0.00278		Marker147406	107	1.0058e-06
Marker20699	15	0.00582		Marker23710	154	0.00456		Marker14601	62	2.7964e-08			Marker46760	156	0.00112		Marker61533	157	0.00034067		Marker147406	108	8.9692e-07
Marker20722	26	0.00743		Marker23781	106	0.0018		Marker14610	66	1.8883e-05			Marker46930	38	0.00026654		Marker62056	153	0.00774		Marker147406	119	8.9692e-07
Marker20743	131	0.0003098		Marker23783	106	0.00953		Marker146223	65	0.00021534			Marker47070	67	0.00355		Marker62209	103	0.00467		Marker14778	59	0.009
Marker20764	17	0.00449		Marker238001	157	0.00142		Marker146243	22	0.00069329			Marker47107	104	0.00343		Marker62418	57	0.00631		Marker147847	13	0.00244
Marker20778	108	9.2673e-05		Marker23812	32	0.00294		Marker146433	14	3.0846e-13			Marker47187	113	0.00781		Marker62418	68	0.00842		Marker14793	98	6.6609e-06
Marker20796	21	6.3704e-07		Marker23857	36	0.00106		Marker146433	159	3.0146e-13			Marker47679	41	0.0015		Marker62427	32	0.00352		Marker148024	117	0.00107
Marker20825	9	0.00913		Marker23883	58	0.00249		Marker146542	62	7.0589e-06			Marker47679	120	0.00508		Marker62572	15	0.00563		Marker148024	135	0.00107
Marker20878	64	0.00056481		Marker23883	109	0.00327		Marker14663	156	6.1147e-06			Marker47726	14	0.00316		Marker62574	122	0.00782		Marker148138	6	0.00097987
Marker20913	58	0.00925		Marker23883	136	0.00327		Marker14669	62	0.0004488			Marker47818	161	0.00587		Marker62796	41	0.00462		Marker148138	110	0.00058615
Marker20986	15	0.00538		Marker23953	114	9.0576e-06		Marker14669	63	0.0004488			Marker47902	9	0.00027844		Marker62974	105	0.00719		Marker14817	77	0.0078
Marker20986	16	0.00363		Marker24062	111	0.00769		Marker14669	150	0.00092817			Marker47902	12	6.5747e-06		Marker63009	127	0.00416		Marker14817	160	0.00783
Marker21007	16	0.00139		Marker24089	40	0.00282		Marker14692	149	0.00037502			Marker47902	145	1.0313e-05		Marker63056	62	0.00565		Marker148402	151	0.00231
Marker21007	133	0.00738		Marker24120	33	0.00327		Marker14720	106	0.00081767			Marker48122	76	0.00877		Marker63126	141	0.00566		Marker14851	39	3.0329e-09
Marker21039	26	0.00505		Marker242532	73	0.0034		Marker14721	70	0.00308			Marker48146	151	0.0026		Marker63162	130	0.00058511		Marker14859	13	0.00119
Marker21039	70	0.00505		Marker242532	163	0.00062931		Marker14731	106	0.00463			Marker48230	105	0.00098867		Marker63194	46	0.00939		Marker14867	10	0.0012
Marker21039	103	0.00314		Marker24254	157	0.00345		Marker147310	67	0.00097458			Marker48582	42	0.00938		Marker63194	50	0.00939		Marker14867	146	0.0012
Marker21065	48	0.00263		Marker24262	118	0.00782		Marker147314	9	0.00481			Marker48597	6	0.00378		Marker63346	5	0.00443		Marker14886	96	0.0036
Marker21073	144	0.00694		Marker24358	43	0.00699		Marker147406	107	4.2369e-09			Marker48700	123	0.00697		Marker63346	6	0.00443		Marker14903	151	0.00582
Marker21092	139	0.00671		Marker24376	116	0.00087879		Marker147406	108	1.7147e-09			Marker48700	128	0.00683		Marker63346	33	0.0045		Marker14927	56	0.00025465
Marker21112	160	0.000465		Marker24386	109	0.00103		Marker147406	119	1.7147e-09			Marker48745	163	0.00638		Marker63801	21	0.00403		Marker14927	74	0.00127
Marker21121	31	0.00591		Marker24505	70	0.00771		Marker14770	47	0.00983			Marker48844	51	0.00541		Marker64328	113	0.00823		Marker14927	138	3.445e-06
Marker21122	131	0.00084837		Marker245385	129	0.00352		Marker14778	59	0.00729			Marker48846	127	0.00818		Marker64473	98	0.00486		Marker14927	150	0.00126
Marker21134	135	0.00239		Marker24594	128	0.00734		Marker147847	13	0.00079823			Marker48988	137	0.00075016		Marker64676	106	0.00184		Marker149399	38	0.00015012
Marker21154	59	0.00788		Marker24622	48	0.00229		Marker14793	98	3.1847e-07			Marker48995	154	0.00297		Marker64676	164	0.00244		Marker14942	122	0.00416
Marker21174	109	2.1174e-05		Marker24656	61	0.00497		Marker148024	117	0.0012			Marker49138	121	0.00347		Marker64685	62	0.00771		Marker149431	53	0.00757
Marker21240	44	3.8705e-05		Marker24727	124	0.00928		Marker148024	135	0.0012			Marker49161	120	1.889e-05		Marker64685	131	0.00402		Marker149527	37	0.00121
Marker21240	132	1.4915e-07		Marker24743	44	0.00883		Marker148049	113	3.1368e-05			Marker49601	110	0.00519		Marker64875	31	0.00115		Marker149718	32	0.00489
Marker21246	110	0.00294		Marker24744	112	0.0023		Marker148138	6	0.00081187			Marker49901	32	0.00033711		Marker65001	158	0.00433		Marker15001	41	0.00112
Marker21260	108	0.00184		Marker24810	66	0.00783		Marker148138	110	0.00040562			Marker49901	128	0.00848		Marker65127	137	0.00609		Marker150073	56	0.00233
Marker21267	31	0.00489		Marker24814	21	0.00401		Marker148402	151	0.00131			Marker49901	141	0.00829		Marker65569	152	0.00562		Marker15011	94	7.2601e-09
Marker21303	102	0.00492		Marker24814	55	0.00426		Marker14851	39	5.0999e-14			Marker49901	146	0.00587		Marker65571	13	0.00682		Marker150238	16	0.00342
Marker21463	101	0.00995		Marker24814	129	0.0005738		Marker14859	13	0.00056457			Marker49931	25	0.00018627		Marker65571	41	0.00682		Marker150238	21	0.00367
Marker21485	50	0.00566		Marker24926	8	0.00742		Marker14867	10	0.00057755			Marker49970	13	0.00144		Marker66005	121	0.00687		Marker150238	66	0.00335
Marker215231	27	0.00232		Marker24931	66	0.00342		Marker14867	146	0.00057755			Marker49970	46	0.00288		Marker66159	165	0.00963		Marker150588	4	1.2732e-08
Marker21546	70	0.00304		Marker25019	41	0.00808		Marker14886	96	0.00252			Marker50013	110	0.00525		Marker66199	98	0.00469		Marker150622	107	1.6713e-05
Marker21560	95	0.00867		Marker25019	164	0.00336		Marker14903	151	0.00395			Marker50021	128	0.00866		Marker66326	161	0.00719		Marker15068	12	1.8537e-06
Marker21564	128	0.00127		Marker25046	155	0.00396		Marker14927	56	6.0894e-05			Marker50021	134	0.00828		Marker66425	6	0.00951		Marker15068	53	7.0509e-05
Marker21564	160	0.0011		Marker250612	76	0.00214		Marker14927	74	0.00051103			Marker50052	11	0.00104		Marker66490	107	0.00844		Marker150701	113	0.00688
Marker21578	50	0.00801		Marker25095	41	0.00152		Marker14927	138	8.8355e-08			Marker50088	145	0.00333		Marker66490	137	0.00836		Marker150864	67	2.0099e-06
Marker21578	67	0.00011914		Marker25185	31	0.00871		Marker14927	150	0.00050673			Marker50146	40	0.00357		Marker66569	122	0.00793		Marker15163	163	1.5883e-06
Marker21578	77	0.00465		Marker25200	24	0.00377		Marker149399	38	7.7852e-05			Marker50215	65	0.00668		Marker67078	107	0.000296		Marker15171	115	0.00176
Marker21596	76	0.00481		Marker25229	112	0.00658		Marker14942	122	0.00232			Marker50217	58	0.00633		Marker67201	19	0.00166		Marker151771	11	0.00532
Marker21596	99	0.00481		Marker25234	108	0.00881		Marker149431	53	0.00814			Marker50217	114	0.00187		Marker67201	51	0.00166		Marker152160	41	0.00351
Marker21597	165	0.00934		Marker25265	132	0.00546		Marker149527	37	0.0011			Marker50217	166	0.00188		Marker67297	46	0.00568		Marker152179	77	0.00053514
Marker21732	6	0.00364		Marker25276	102	0.00313		Marker149718	32	0.00765			Marker50228	47	0.00339		Marker68008	35	0.00522		Marker15227	149	0.00016711
Marker21732	93	0.006		Marker25282	42	0.00511		Marker14990	22	0.00896			Marker50281	158	0.00729		Marker68015	94	0.00091677		Marker15232	12	0.00022768
Marker21732	144	0.00209		Marker25284	12	0.00476		Marker15001	41	0.00066586			Marker50301	138	0.00956		Marker68187	71	0.00699		Marker15237	41	1.4449e-08
Marker21740	50	0.00286		Marker25299	27	0.00798		Marker150073	56	0.00333			Marker50492	108	0.00711		Marker68499	139	0.00806		Marker152684	3	0.00157
Marker21740	129	0.00043799		Marker25304	22	0.00496		Marker15011	94	4.3589e-13			Marker50558	120	0.00833		Marker68499	147	0.00989		Marker15272	99	0.00189
Marker21755	58	0.00194		Marker25304	70	0.00496		Marker150238	16	0.00571			Marker50616	23	0.00796		Marker68780	117	0.00442		Marker15287	72	3.071e-06
Marker21811	104	0.00156		Marker25304	74	0.00496		Marker150238	21	0.00615			Marker50755	20	0.00698		Marker68780	158	0.00417		Marker15313	77	0.00079341
Marker21811	118	0.00174		Marker25304	113	0.00496		Marker150238	66	0.00535			Marker50829	58	0.00909		Marker69085	23	0.00727		Marker153247	61	0.00052916
Marker21811	143	0.00174		Marker25328	10	0.00458		Marker150588	4	3.452e-12			Marker50829	143	0.00862		Marker69435	29	0.0087		Marker153266	44	0.00242
Marker21862	136	0.00812		Marker25418	35	0.00904		Marker150622	107	7.674e-06			Marker50881	54	0.00537		Marker69845	124	0.00113		Marker15356	11	0.00029558
Marker21870	102	0.00165		Marker25491	69	0.00722		Marker15068	12	6.3419e-07			Marker50881	165	0.00581		Marker69918	25	0.00811		Marker15365	43	0.00509
Marker219508	32	0.00732		Marker25491	98	0.00841		Marker15068	53	9.2686e-05			Marker50937	24	0.00191		Marker69918	114	0.0097		Marker15377	140	0.00862
Marker219958	103	0.00499		Marker25491	165	0.00832		Marker150701	113	0.00876			Marker51028	129	0.00949		Marker70074	20	0.00993		Marker15392	112	0.00481
Marker22007	48	0.00984		Marker25507	46	0.00719		Marker150790	27	0.00286			Marker51259	139	0.00416		Marker70093	150	0.00638		Marker15392	139	0.00479
Marker22019	123	0.00048701		Marker25553	51	0.00537		Marker15083	10	0.00885			Marker51378	110	0.00475		Marker70302	94	0.00569		Marker15408	11	1.8593e-05
Marker220283	25	0.00082271		Marker25572	59	0.00605		Marker150864	67	9.7031e-08			Marker51530	6	0.0099		Marker70322	45	0.00639		Marker15408	50	0.00084597
Marker220283	105	0.00294		Marker25572	76	0.00241		Marker15135	106	0.00984			Marker51685	35	0.00934		Marker70350	55	0.00898		Marker15408	128	0.00084597
Marker22029	97	0.00108		Marker25589	16	0.00839		Marker15140	105	0.00959			Marker51837	129	0.00214		Marker70439	99	0.00689		Marker15408	159	9.6611e-07
Marker22029	131	0.00113		Marker25589	37	0.00496		Marker15163	163	3.3887e-08			Marker52071	73	0.00995		Marker70454	23	0.00358		Marker15415	47	0.00581
Marker220483	54	0.00584		Marker25686	31	0.00121		Marker15171	115	0.00247			Marker52088	128	0.00578		Marker70459	144	0.00476		Marker15420	94	0.00556
Marker22053	68	0.00037325		Marker25746	24	0.00604		Marker151771	11	0.00619			Marker52293	113	0.00789		Marker71376	156	0.0083		Marker15420	120	0.00070006
Marker22131	23	0.00924		Marker25780	113	0.00415		Marker152160	41	0.00479			Marker52293	128	0.00421		Marker71615	36	0.00331		Marker15420	155	0.00070006
Marker22144	37	0.00861		Marker25802	25	0.00041972		Marker152179	77	0.00066142			Marker52313	33	0.00415		Marker71948	62	0.00942		Marker154219	103	0.00539
Marker22151	98	3.983e-05		Marker25831	124	0.0068		Marker15227	149	0.00013996			Marker52550	131	0.00495		Marker72045	146	0.00902		Marker15441	56	9.9005e-15
Marker22151	151	1.2472e-05		Marker25847	122	0.00212		Marker15232	12	0.00010598			Marker52670	162	0.00098814		Marker72417	162	0.00402		Marker15461	38	9.0437e-05
Marker22222	25	0.0082		Marker25847	149	0.00212		Marker15237	41	1.7121e-12			Marker52795	102	0.00841		Marker73151	156	0.00762		Marker15468	17	1.03e-08
Marker22235	145	0.00211		Marker25847	153	0.00719		Marker152684	3	0.00294			Marker52990	5	0.00858		Marker73174	71	0.00282		Marker15482	68	0.00024841
Marker22235	160	0.00211		Marker25894	103	0.00944		Marker15272	99	0.003			Marker52990	63	0.00677		Marker73381	109	9.9813e-05		Marker15486	3	5.9235e-09
Marker22245	26	0.00763		Marker25899	49	0.00728		Marker15281	161	0.00914			Marker53017	148	0.00226		Marker73426	75	0.00519		Marker15506	31	0.00382
Marker22305	74	0.00025425		Marker25899	109	0.00329		Marker15287	72	2.8811e-07			Marker53106	136	8.6172e-06		Marker73426	133	0.00496		Marker15506	60	0.0064
Marker22314	39	0.00621		Marker25899	148	0.00728		Marker15313	77	0.00038722			Marker53130	6	0.00632		Marker73539	149	0.00612		Marker155091	16	0.00265
Marker22314	68	0.0057		Marker25929	62	0.00142		Marker15316	10	0.00852			Marker53352	124	0.00655		Marker73630	126	0.00184		Marker15513	153	0.00033691
Marker22314	76	0.0057		Marker25929	134	0.00274		Marker153247	61	0.00042053			Marker53417	39	0.00678		Marker73630	158	0.00209		Marker15514	35	0.00343
Marker22341	19	0.00494		Marker25929	158	0.00274		Marker153266	44	0.00312			Marker53424	106	0.00318		Marker73958	67	0.0047		Marker15514	115	0.00378
Marker22341	138	0.00395		Marker25953	29	0.00282		Marker15356	11	0.00012422			Marker53635	7	5.4338e-05		Marker73995	126	0.00932		Marker15522	124	0.00022055
Marker22341	144	0.00206		Marker26094	114	0.00232		Marker15365	43	0.00721			Marker53635	23	5.4338e-05		Marker73995	141	0.00957		Marker155486	121	0.00828
Marker22357	101	0.00329		Marker26098	131	0.00144		Marker15377	140	0.00714			Marker53635	75	5.4338e-05		Marker74229	9	0.0043		Marker155540	115	0.00037741
Marker22385	164	0.00604		Marker26107	64	0.00018901		Marker15392	112	0.00633			Marker53639	122	0.00653		Marker74512	39	0.00679		Marker155540	123	0.00037562
Marker22423	53	0.00854		Marker26134	17	0.00625		Marker15392	139	0.00655			Marker53639	136	0.00301		Marker75217	63	0.00545		Marker15567	143	7.956e-09
Marker22478	100	0.00704		Marker26160	144	0.00224		Marker15408	11	1.5977e-06			Marker53739	51	0.00871		Marker75324	62	0.00795		Marker15612	154	0.00094102
Marker22478	123	0.00704		Marker26186	105	0.00944		Marker15408	50	0.00035593			Marker53899	94	0.00487		Marker75324	111	0.00823		Marker15619	99	0.00563
Marker22604	11	0.00779		Marker26197	18	2.2337e-05		Marker15408	128	0.00035593			Marker53899	122	0.00214		Marker75324	126	0.00819		Marker15619	118	0.0028
Marker22604	13	0.00779		Marker26218	166	0.0001992		Marker15408	159	1.0996e-08			Marker53965	164	0.00219		Marker75324	153	0.00825		Marker1563036	37	3.3076e-05
Marker22615	108	0.00289		Marker26254	73	0.00953		Marker15415	47	0.00419			Marker53972	108	8.7753e-06		Marker75406	9	0.00485		Marker15642	130	5.5269e-05
Marker22643	153	0.00054298		Marker26345	136	0.0001741		Marker15420	94	0.00358			Marker54195	63	3.319e-06		Marker75643	26	0.00404		Marker15657	59	0.00218
Marker226933	156	0.00792		Marker26346	29	0.00296		Marker15420	120	0.00024655			Marker54380	139	0.00169		Marker75643	51	0.00443		Marker156588	74	0.00558
Marker22733	78	0.00598		Marker26375	13	0.00069006		Marker15420	155	0.00024655			Marker54639	27	0.00726		Marker75690	63	0.00519		Marker15661	63	0.00060631
Marker22827	122	0.001		Marker26375	74	0.00128		Marker154219	103	0.00506			Marker54774	107	0.00103		Marker75750	50	0.0083		Marker15662	27	1.1559e-14
Marker22877	6	0.00216		Marker26378	141	0.00992		Marker15441	56	1.3867e-40			Marker54801	39	0.00117		Marker75833	32	0.00074433		Marker15662	34	0.00527
Marker22877	135	0.00049392		Marker26383	48	0.0045		Marker15461	38	6.885e-05			Marker54845	162	0.0099		Marker75833	166	0.00696		Marker15662	145	0.00527
Marker22877	136	0.00055191		Marker26389	46	0.00060547		Marker15468	17	3.6123e-13			Marker54997	62	0.00742		Marker75993	18	0.00251		Marker15692	21	3.1856e-06
Marker22895	134	0.00188		Marker26402	16	0.00597		Marker15482	68	6.9563e-05			Marker54997	126	0.00725		Marker76184	3	0.00641		Marker15697	29	1.4422e-07
Marker22895	153	0.00361		Marker26406	112	0.00245		Marker15486	3	2.3153e-13			Marker54999	62	0.00459		Marker76404	111	0.00458		Marker15697	36	0.00040688
Marker22900	3	0.00815		Marker26437	27	0.00385		Marker15506	31	0.00278			Marker55012	7	0.00033308		Marker76437	118	0.0064		Marker15697	45	0.00010295
Marker22903	148	0.00298		Marker26508	106	0.00591		Marker15506	60	0.00578			Marker55276	38	0.00903		Marker76935	16	0.00509		Marker15697	71	1.4422e-07
Marker23008	162	0.00867		Marker26536	43	0.00198		Marker155091	16	0.00265			Marker55276	98	0.00264		Marker76972	44	0.00129		Marker15697	111	0.00040688
Marker23084	37	0.00342		Marker26536	98	0.00259		Marker15513	153	0.00012115			Marker55442	109	0.00806		Marker77000	61	0.00367		Marker157185	41	0.00883
Marker23111	74	0.00013969		Marker26536	152	0.00423		Marker15514	35	0.00229			Marker55490	139	0.00276		Marker77227	7	0.00706		Marker15729	20	4.4579e-14
Marker23164	32	0.00052849		Marker26536	158	0.00364		Marker15514	115	0.00243			Marker55650	68	0.00757		Marker77227	18	0.00607		Marker15739	127	0.00256
Marker23179	154	0.00692		Marker26556	5	0.00936		Marker15522	124	7.6608e-05			Marker55684	55	0.00465		Marker78447	128	0.00662		Marker157395	7	0.00061416
Marker23216	112	0.00053752		Marker26564	13	0.00975		Marker155540	115	0.00047711			Marker55874	113	0.00157		Marker78576	140	0.00522		Marker15771	31	0.00747
Marker23227	117	0.00396		Marker26564	19	0.00727		Marker155540	123	0.0004431			Marker55881	114	0.00772		Marker78684	26	0.00242		Marker15798	95	0.00304
Marker23279	61	0.00805		Marker26564	69	0.00051612		Marker15567	143	5.268e-13			Marker55929	75	0.00778		Marker78684	127	0.00090955		Marker15798	127	0.00304
Marker23281	33	0.00803		Marker26651	16	0.00212		Marker15593	57	0.00939			Marker55965	11	0.00521		Marker78916	58	0.00691		Marker15840	56	0.00021145
Marker23331	27	0.00861		Marker26714	110	0.0049		Marker15612	154	0.00043583			Marker56055	16	0.00032109		Marker79039	131	0.0083		Marker15847	131	3.2962e-06
Marker23415	68	0.00562		Marker267709	164	0.00183		Marker15619	99	0.00468			Marker56055	22	0.00032109		Marker79039	134	0.00589		Marker158602	117	0.00561
Marker23415	131	0.00389		Marker26836	152	0.00905		Marker15619	118	0.00209			Marker56103	133	0.0036		Marker79095	131	0.00779		Marker15890	40	0.00127
Marker23415	140	0.00389		Marker26917	135	0.00291		Marker1563036	37	4.0908e-06			Marker56118	17	0.00245		Marker79095	150	0.00634		Marker159249	139	0.00852
Marker23436	46	0.00016091		Marker26924	164	0.00418		Marker15632	71	0.00944			Marker56142	46	0.00178		Marker79095	156	0.00403		Marker159482	51	0.00432
Marker23471	148	0.00034925		Marker269620	160	0.00797		Marker15642	130	7.4425e-06			Marker56159	4	0.00891		Marker79114	152	0.00508		Marker159669	47	0.00103
Marker23504	50	0.00366		Marker26981	4	0.00010377		Marker15657	59	0.00139			Marker56159	95	0.00665		Marker79329	17	0.00892		Marker159669	161	1.4355e-08
Marker23523	152	1.5485e-06		Marker26981	42	0.00010377		Marker156588	74	0.00862			Marker56308	42	0.00764		Marker79501	130	0.00404		Marker15973	13	5.8562e-08
Marker23527	156	5.0669e-05		Marker26981	58	0.00056524		Marker15661	63	0.00016919			Marker56308	48	0.00695		Marker79818	43	0.0065		Marker15973	24	0.00035019
Marker23556	69	0.00815		Marker26981	66	0.00056524		Marker15662	27	4.4111e-40			Marker56439	5	0.00468		Marker79824	100	0.00974		Marker15973	99	0.00032045
Marker23594	128	0.0029		Marker26993	68	0.00503		Marker15662	34	0.00341			Marker56441	159	0.00686		Marker80116	151	0.00214		Marker15982	22	0.00058959
Marker23632	158	0.00953		Marker26993	74	0.00889		Marker15662	145	0.00341			Marker56513	108	0.00526		Marker80185	63	0.00839		Marker15982	29	0.00052822
Marker23683	125	0.00464		Marker27034	29	0.00564		Marker15692	21	1.1733e-07			Marker56529	28	0.00514		Marker80215	160	0.00381		Marker15982	48	0.0005701
Marker23687	9	0.00239		Marker27099	77	6.5374e-05		Marker15697	29	1.028e-09			Marker56623	49	0.00867		Marker80262	50	0.00223		Marker15982	66	0.00056969
Marker23712	139	0.00858		Marker27099	144	0.00914		Marker15697	36	0.00012739			Marker56687	97	1.1006e-06		Marker80620	50	0.00933		Marker15982	97	0.00259
Marker23720	41	0.0082		Marker27204	33	0.00405		Marker15697	45	2.1248e-05			Marker56986	163	0.00595		Marker80817	74	0.00626		Marker15983	74	2.8349e-07
Marker23783	28	0.00074648		Marker27204	34	0.00405		Marker15697	71	1.028e-09			Marker57187	6	0.00355		Marker81089	105	0.00623		Marker15987	24	0.00761
Marker23783	30	0.00868		Marker27227	115	0.0062		Marker15697	111	0.00012739			Marker57187	151	0.00355		Marker81942	45	0.00362		Marker15998	32	0.00019547
Marker23783	72	0.00761		Marker27291	78	0.00744		Marker15729	20	7.0874e-35			Marker57312	71	0.00065957		Marker81945	45	0.00725		Marker15998	61	0.00020195
Marker23783	106	0.00055787		Marker27417	71	0.00924		Marker15739	127	0.00186			Marker57363	147	0.0056		Marker81945	46	0.00768		Marker160109	137	0.00823
Marker23866	124	0.00555		Marker27417	132	0.00327		Marker157395	7	0.0002			Marker57371	142	0.0066		Marker82243	17	0.00537		Marker16040	167	0.00051146
Marker23866	154	0.00478		Marker27436	58	0.00301		Marker15771	31	0.00545			Marker57378	156	6.5233e-06		Marker82243	136	0.00537		Marker16053	67	0.00435
Marker23913	96	0.00251		Marker27485	26	0.0086		Marker15798	95	0.00184			Marker57830	77	0.00055611		Marker82465	59	0.00351		Marker16071	134	0.00050459
Marker23933	29	0.00912		Marker27485	48	0.00356		Marker15798	127	0.00184			Marker57887	49	0.00791		Marker82625	63	0.00652		Marker16071	142	6.0101e-05
Marker23957	28	6.3247e-07		Marker27518	46	0.00798		Marker15840	56	5.9205e-05			Marker57911	103	0.00173		Marker82828	16	0.00538		Marker16079	123	1.1709e-06
Marker23990	112	0.00689		Marker27577	115	0.00426		Marker15847	131	8.4157e-08			Marker58232	15	0.0032		Marker83130	28	0.00735		Marker16079	126	1.0119e-14
Marker23996	53	0.00795		Marker27577	131	0.00277		Marker158602	117	0.00887			Marker58328	101	0.00595		Marker83187	106	0.00819		Marker16086	37	0.000207
Marker24031	156	0.00586		Marker27577	141	0.0029		Marker15890	40	0.00119			Marker58372	48	0.00402		Marker83894	19	0.00845		Marker16137	53	0.00732
Marker24089	40	0.00812		Marker27756	6	0.0095		Marker15908	33	0.00537			Marker58470	9	0.00445		Marker83894	39	0.00627		Marker16137	59	0.00732
Marker240928	127	0.00771		Marker27756	134	0.0095		Marker159482	51	0.00465			Marker58470	132	0.00445		Marker83894	40	0.00616		Marker16169	58	0.0062
Marker24102	41	0.00352		Marker27810	7	0.00497		Marker159669	47	0.00156			Marker58506	75	0.0051		Marker83894	129	0.00341		Marker16176	19	2.0491e-06
Marker24121	68	0.00532		Marker27956	105	0.00508		Marker159669	161	4.7359e-11			Marker58529	142	1.6632e-05		Marker83915	23	0.0072		Marker16176	51	2.0491e-06
Marker24246	157	0.00197		Marker27973	129	0.00932		Marker15973	13	9.5215e-12			Marker58541	122	0.00105		Marker83937	106	0.00149		Marker16176	116	2.1067e-06
Marker242532	9	0.00114		Marker28016	122	0.00497		Marker15973	24	4.3454e-05			Marker58749	41	0.00472		Marker83937	112	0.00502		Marker16184	144	2.2028e-07
Marker242532	73	0.00161		Marker28087	47	0.00415		Marker15973	99	3.7876e-05			Marker58767	124	0.00311		Marker84012	95	0.00194		Marker16192	122	0.00041092
Marker242532	122	0.00228		Marker28237	154	0.00046563		Marker15973	143	0.00452			Marker58777	68	0.00023922		Marker84484	94	0.00413		Marker162096	99	0.00532
Marker242532	163	0.00481		Marker28244	52	0.00503		Marker15982	22	0.00023321			Marker59175	98	0.00716		Marker85016	99	0.00385		Marker16210	49	0.00811
Marker24254	157	0.00063471		Marker28244	132	0.00631		Marker15982	29	0.00020163			Marker59193	56	0.00065354		Marker85091	129	0.00671		Marker16261	146	0.00919
Marker24266	159	0.00912		Marker28253	108	0.00487		Marker15982	48	0.0002229			Marker59313	7	0.00655		Marker85111	35	0.00386		Marker16286	29	4.6834e-05
Marker24330	33	0.00676		Marker28335	62	0.0042		Marker15982	66	0.00021909			Marker59325	64	0.00773		Marker85111	39	0.00445		Marker162893	134	0.00371
Marker24345	65	0.00163		Marker28338	57	0.00167		Marker15982	97	0.00148			Marker59671	132	0.00326		Marker85111	41	0.00386		Marker16312	23	6.2891e-06
Marker24345	150	0.00972		Marker28340	73	0.00474		Marker15983	74	3.2051e-09			Marker59884	120	0.00434		Marker85111	69	0.0036		Marker16312	58	6.2762e-09
Marker24347	61	0.00839		Marker28364	46	0.00153		Marker15987	24	0.00571			Marker59957	41	0.00092408		Marker85292	134	0.0022		Marker16312	139	5.96e-09
Marker24372	18	0.00303		Marker28364	47	0.00153		Marker15997	129	0.00958			Marker59974	33	0.00727		Marker85541	159	0.00986		Marker16312	161	4.6307e-05
Marker24375	47	0.00663		Marker28364	69	0.00153		Marker15998	32	5.1947e-05			Marker60054	32	0.00705		Marker85635	11	0.00314		Marker16315	133	0.0022
Marker24375	61	1.9204e-05		Marker28364	100	0.00375		Marker15998	61	5.3494e-05			Marker60054	57	0.0031		Marker85670	59	0.00904		Marker16315	146	5.5319e-05
Marker24387	109	3.2502e-07		Marker28394	7	0.00259		Marker160109	137	0.00733			Marker60107	116	0.00935		Marker85777	9	0.00473		Marker16322	6	0.00834
Marker24387	112	3.2502e-07		Marker28394	30	0.0026		Marker16040	167	0.00018117			Marker60139	71	0.00928		Marker86446	166	0.00137		Marker163360	4	0.00625
Marker24387	134	3.2502e-07		Marker28430	112	0.0038		Marker16053	67	0.00428			Marker60253	4	0.00966		Marker86672	6	0.00549		Marker16346	125	7.0745e-05
Marker24489	69	0.00125		Marker28458	77	0.00958		Marker16069	4	0.0067			Marker60253	108	0.0061		Marker86672	102	0.00583		Marker16346	145	3.8713e-06
Marker24489	149	0.00125		Marker28548	26	0.0094		Marker16069	6	0.0067			Marker60292	115	0.00151		Marker87474	102	0.00613		Marker16357	38	0.00245
Marker24521	53	0.00418		Marker28562	40	0.00665		Marker16071	134	0.0006464			Marker60342	122	0.00736		Marker87548	105	0.0011		Marker16363	76	0.00751
Marker24579	56	0.00158		Marker28562	43	0.00665		Marker16071	142	5.3783e-05			Marker60394	15	0.00927		Marker87548	132	0.0016		Marker16418	11	0.00759
Marker24638	10	0.00189		Marker28562	46	0.0035		Marker16079	123	2.3229e-08			Marker60482	13	0.00855		Marker87951	125	0.00776		Marker164301	113	0.00016889
Marker24638	117	0.00415		Marker28566	99	0.00652		Marker16079	126	1.7437e-40			Marker60482	143	0.00175		Marker88184	163	0.00214		Marker1646210	6	8.9216e-14
Marker24648	107	0.00242		Marker28588	109	0.00757		Marker16086	37	5.7214e-05			Marker60519	38	0.00652		Marker88366	148	0.00626		Marker16501	94	0.00361
Marker24691	51	0.00223		Marker28599	28	0.00371		Marker16137	53	0.00323			Marker60680	77	0.00342		Marker88411	60	0.00811		Marker16543	101	0.00013778
Marker24727	140	0.00995		Marker28629	123	0.00234		Marker16137	59	0.00323			Marker60723	148	0.00453		Marker88411	73	0.00785		Marker16543	117	0.00013518
Marker24814	129	0.000397		Marker28749	34	0.00302		Marker16169	58	0.00778			Marker60727	166	0.00694		Marker88411	107	0.00367		Marker16560	157	0.00039711
Marker24830	36	0.00049316		Marker28749	64	0.00194		Marker16176	19	2.2573e-08			Marker60752	114	0.00837		Marker88875	103	0.00087738		Marker16579	127	0.00113
Marker24836	69	0.00941		Marker28857	61	0.00608		Marker16176	51	2.2573e-08			Marker60796	27	3.9119e-06		Marker88906	93	0.00873		Marker16593	58	0.00733
Marker24925	132	0.00112		Marker28857	117	0.00033346		Marker16176	116	2.7182e-08			Marker60796	67	8.2532e-06		Marker89652	46	0.00746		Marker166031	126	2.9632e-05
Marker24965	70	0.00565		Marker28868	158	0.00566		Marker16184	144	3.9076e-09			Marker60915	35	0.00077218		Marker89917	55	0.00998		Marker166251	104	0.00253
Marker249767	102	0.00292		Marker28877	115	0.00135		Marker16192	122	0.00017204			Marker60915	118	0.00078281		Marker90169	146	0.00084322		Marker16628	25	1.2453e-08
Marker25007	33	0.00579		Marker28877	117	0.00135		Marker162096	99	0.00977			Marker61026	151	0.00815		Marker90447	50	0.00972		Marker16628	68	1.3265e-08
Marker25007	103	0.00665		Marker28877	130	0.00169		Marker16210	25	0.00515			Marker61161	15	0.00511		Marker90609	132	0.00531		Marker16634	128	0.00135
Marker25007	129	0.00665		Marker28894	30	0.0067		Marker16210	49	0.00382			Marker61223	69	0.00664		Marker91351	123	0.00661		Marker16634	138	0.00258
Marker25046	100	0.0082		Marker28979	108	0.00824		Marker16286	29	2.0445e-05			Marker61223	114	0.00648		Marker91577	41	0.00178		Marker16634	141	0.00135
Marker25080	46	0.0009297		Marker29009	97	0.00134		Marker162893	134	0.00469			Marker61318	127	0.00398		Marker91849	48	0.0025		Marker16640	10	3.1592e-06
Marker25123	164	0.00433		Marker29115	52	0.00479		Marker16312	23	1.6022e-06			Marker61318	130	0.00472		Marker92245	40	0.00729		Marker16658	30	0.00020578
Marker251492	32	0.00841		Marker29130	54	0.00111		Marker16312	58	1.9935e-12			Marker61563	10	0.0004855		Marker92245	100	0.00278		Marker16658	47	2.4159e-05
Marker251492	55	0.00413		Marker29152	158	0.00669		Marker16312	139	1.6501e-12			Marker61791	26	0.00802		Marker92245	156	0.00301		Marker16658	77	2.3113e-05
Marker25150	146	1.4224e-05		Marker29173	108	0.00106		Marker16312	161	2.2979e-05			Marker61858	35	0.00751		Marker92432	35	0.00335		Marker16658	98	0.00012232
Marker25199	68	0.0097		Marker29181	46	0.00285		Marker16315	133	0.00137			Marker61872	21	0.00194		Marker92574	144	0.00836		Marker16658	146	0.00012373
Marker25256	96	0.00594		Marker29181	51	0.00285		Marker16315	146	1.0267e-05			Marker61967	53	0.00193		Marker92830	34	0.00815		Marker16693	49	0.00143
Marker25256	161	0.00594		Marker29181	114	0.00285		Marker163360	4	0.00713			Marker61967	65	0.00135		Marker92929	67	0.00121		Marker16696	115	1.0024e-14
Marker25276	102	0.00073915		Marker29194	5	0.00982		Marker16346	125	1.781e-05			Marker62013	137	1.2018e-05		Marker93102	110	0.00462		Marker16740	13	0.00037854
Marker25305	32	0.00713		Marker29250	99	0.00048433		Marker16346	145	2.3564e-07			Marker62135	10	0.00166		Marker93167	4	0.00385		Marker16740	102	0.00388
Marker25323	126	0.0055		Marker29288	37	0.00475		Marker163485	50	0.00653			Marker62135	13	0.00147		Marker93854	61	0.00519		Marker16740	137	0.00388
Marker25337	147	0.00082917		Marker29320	72	0.00981		Marker163485	51	0.00653			Marker62200	100	0.00318		Marker94010	51	0.00649		Marker167405	54	0.00777
Marker25439	115	0.00373		Marker29340	40	0.00164		Marker163485	55	0.00653			Marker62471	123	0.00866		Marker94846	120	0.00319		Marker168077	18	0.00293
Marker25439	162	0.00218		Marker29340	58	0.00164		Marker16357	38	0.0012			Marker62515	8	0.00766		Marker95020	20	0.00714		Marker168077	32	0.00616
Marker25491	98	0.0054		Marker29392	52	0.00204		Marker16363	76	0.00993			Marker62709	151	0.00816		Marker95020	34	0.00714		Marker168077	102	0.00305
Marker25491	165	0.00515		Marker29415	148	0.00073546		Marker16418	11	0.00594			Marker62909	144	0.00181		Marker95020	142	0.00826		Marker168077	105	0.00743
Marker25532	8	0.00097815		Marker29432	97	0.00288		Marker164301	113	7.6088e-05			Marker62936	129	0.00718		Marker95056	53	0.00969		Marker168439	136	0.00195
Marker25532	104	0.00051332		Marker29469	41	0.00027286		Marker16448	100	0.00931			Marker63008	105	0.00357		Marker95056	104	0.00284		Marker16869	62	0.00758
Marker25582	161	0.00463		Marker29469	110	0.00014753		Marker1646210	6	1.4487e-32			Marker63077	30	0.00824		Marker95056	121	0.00285		Marker16869	145	0.00564
Marker25584	107	0.00248		Marker29494	19	0.00175		Marker16501	94	0.00389			Marker63305	95	0.00344		Marker95056	163	0.00261		Marker16916	5	0.0022
Marker25596	41	0.00954		Marker29494	127	0.00145		Marker16543	101	5.8545e-05			Marker63548	124	0.00020823		Marker95371	104	0.0043		Marker16916	14	0.0022
Marker25596	164	0.0043		Marker29497	48	0.00458		Marker16543	117	5.2945e-05			Marker63720	60	0.00536		Marker95391	31	0.00946		Marker16920	58	0.00134
Marker25603	114	0.00457		Marker29507	36	0.00733		Marker16560	157	0.00026161			Marker63735	163	0.00949		Marker95891	10	0.00579		Marker16948	157	0.00202
Marker25655	11	0.00154		Marker29580	61	0.00538		Marker16579	127	0.00060541			Marker64046	163	0.00466		Marker96164	38	0.00645		Marker16963	28	0.00271
Marker25831	124	0.00015705		Marker29580	113	0.00854		Marker16593	58	0.00518			Marker64053	96	0.00050539		Marker96554	138	0.00645		Marker16966	17	0.00076125
Marker25846	6	0.00302		Marker29633	131	0.00164		Marker166031	126	3.3635e-06			Marker64195	5	0.00022196		Marker97982	58	0.00776		Marker16966	127	8.6059e-05
Marker25939	55	0.00476		Marker29651	122	0.00058035		Marker166031	161	0.00779			Marker64195	39	0.00020626		Marker97982	76	0.00534		Marker16999	167	0.00030734
Marker25952	105	0.00529		Marker29796	106	0.00078055		Marker166251	104	0.00421			Marker64195	63	0.00020697		Marker98371	5	0.00528		Marker170266	30	0.00034924
Marker26110	162	0.00279		Marker29796	114	0.00749		Marker16628	25	7.4063e-12			Marker64478	95	0.00583		Marker98608	166	0.00541		Marker170376	34	7.6565e-09
Marker26156	68	0.00618		Marker29799	15	0.00036428		Marker16628	68	9.2598e-12			Marker64747	60	9.3998e-06		Marker99185	119	0.00337		Marker17057	135	0.00486
Marker26156	135	0.00208		Marker29799	137	0.00049553		Marker16634	128	0.00053801			Marker64788	64	1.1495e-05						Marker17060	156	4.4514e-06
Marker261560	157	0.00992		Marker29802	70	0.00061208		Marker16634	138	0.00114			Marker64948	102	0.00078905						Marker17060	160	4.4514e-06
Marker26160	144	0.00518		Marker29823	116	0.00303		Marker16634	141	0.00053367			Marker64948	146	0.00071469						Marker17067	101	0.00839
Marker26168	13	0.00703		Marker29827	56	0.00773		Marker16640	10	7.0668e-08			Marker65023	140	0.0083						Marker17087	37	0.0002054
Marker26192	48	0.00516		Marker29856	54	0.00462		Marker16658	30	6.466e-05			Marker65455	137	0.00711						Marker17103	98	0.00091067
Marker26319	28	0.00444		Marker29995	40	0.00493		Marker16658	47	2.8484e-06			Marker65479	64	0.00773						Marker17103	165	0.00091294
Marker26407	72	0.00944		Marker30022	50	0.00915		Marker16658	77	2.6967e-06			Marker65488	70	0.00339						Marker17112	36	0.00956
Marker26462	24	0.00529		Marker30022	63	0.00959		Marker16658	98	2.6483e-05			Marker65892	58	0.00101						Marker171215	102	0.00453
Marker26472	155	0.00385		Marker30022	123	0.00445		Marker16658	146	2.6993e-05			Marker65927	160	0.00305						Marker17135	29	1.349e-14
Marker26504	164	0.00573		Marker30113	143	0.00269		Marker16693	49	0.00085667			Marker66210	21	0.00058563						Marker17135	116	1.2135e-14
Marker26564	13	1.2481e-05		Marker30145	104	0.00552		Marker16696	115	1.6653e-40			Marker66422	12	0.00373						Marker171419	140	0.00198
Marker26564	19	7.0971e-06		Marker30147	97	0.00548		Marker16740	13	0.00015807			Marker66451	144	0.00135						Marker171429	69	1.2378e-08
Marker26564	69	0.00022332		Marker30191	14	0.00852		Marker16740	102	0.00286			Marker66451	147	0.00263						Marker17151	113	0.00865
Marker26564	150	0.00251		Marker30191	146	0.00669		Marker16740	137	0.00286			Marker66593	158	0.0001943						Marker17153	15	0.00216
Marker26590	160	0.00103		Marker30191	165	0.00313		Marker168077	18	0.00595			Marker66799	130	0.00727						Marker171745	73	0.00136
Marker26647	167	0.00926		Marker30217	56	0.00138		Marker168077	102	0.00614			Marker67011	33	0.0058						Marker171917	12	4.1699e-06
Marker26660	164	0.00828		Marker30232	15	0.00834		Marker168439	136	0.00272			Marker67011	97	0.00616						Marker17193	45	1.9059e-08
Marker266800	32	0.00245		Marker30232	116	0.00981		Marker16916	5	0.00091997			Marker67049	8	0.00417						Marker17193	57	1.9059e-08
Marker26694	3	0.00839		Marker30245	116	0.00012347		Marker16916	14	0.00091997			Marker67484	161	0.00135						Marker17193	64	1.9059e-08
Marker26694	32	0.00839		Marker30250	56	0.00082637		Marker16920	58	0.00115			Marker67494	99	0.00162						Marker17193	70	1.9184e-08
Marker26694	34	0.00827		Marker30289	25	0.00174		Marker16948	157	0.00116			Marker67597	137	0.0045						Marker17193	118	0.00033554
Marker26694	122	0.00278		Marker30289	107	0.00185		Marker16963	28	0.00358			Marker67941	75	0.00164						Marker17193	121	0.00050489
Marker26700	119	0.00462		Marker30289	114	0.00485		Marker16966	17	0.00026516			Marker67941	144	0.00153						Marker17193	163	3.1623e-06
Marker26750	139	0.00521		Marker30307	30	0.00947		Marker16966	127	1.0112e-05			Marker67941	162	0.00163						Marker17231	125	9.3081e-09
Marker26750	151	8.1419e-07		Marker30307	57	0.00947		Marker16999	167	7.6774e-05			Marker68166	135	0.00461						Marker17231	165	0.00556
Marker26837	65	0.00999		Marker30351	12	0.00637		Marker170266	30	0.00045974			Marker68166	140	0.00461						Marker172385	117	0.00221
Marker26870	17	0.00101		Marker30390	51	0.00854		Marker170376	34	4.1499e-12			Marker68443	163	0.00582						Marker17247	134	0.00268
Marker26870	155	0.00101		Marker30392	155	0.00601		Marker17057	135	0.00407			Marker68467	56	0.00486						Marker17301	43	0.00836
Marker27004	167	0.00908		Marker30422	11	0.00294		Marker17060	156	7.0683e-07			Marker68467	58	0.00486						Marker173029	19	0.00064687
Marker27023	15	0.0013		Marker30494	98	0.00313		Marker17060	160	7.0683e-07			Marker68645	59	0.00411						Marker173029	50	0.00010594
Marker27031	114	0.00013605		Marker30567	158	0.00339		Marker17067	101	0.00909			Marker68780	23	0.00309						Marker173029	100	0.00063883
Marker27040	27	0.00989		Marker30644	161	0.00378		Marker17087	37	6.1961e-05			Marker68780	141	0.00225						Marker17338	50	1.0085e-14
Marker27099	144	0.00885		Marker30684	13	0.00019987		Marker17103	98	0.00042008			Marker68780	165	0.00225						Marker17354	35	1.2606e-05
Marker27184	38	0.00603		Marker30707	164	0.00696		Marker17103	165	0.00042125			Marker68785	147	0.00993						Marker17354	94	0.00272
Marker27184	98	0.00335		Marker30734	16	0.00416		Marker171215	102	0.00316			Marker68947	47	0.00303						Marker173541	168	0.00829
Marker27304	152	0.00905		Marker30734	66	0.00911		Marker17135	29	3.3908e-39			Marker69000	73	4.3789e-05						Marker173816	9	0.00488
Marker27361	114	0.00012812		Marker30734	74	0.00293		Marker17135	116	1.3307e-39			Marker69000	155	4.0464e-05						Marker17385	74	0.00517
Marker27437	75	0.0083		Marker30734	104	0.00219		Marker171419	140	0.00332			Marker69032	44	0.00079745						Marker17387	72	2.877e-14
Marker27437	164	0.00652		Marker30762	48	0.00436		Marker171429	69	1.1408e-11			Marker69190	31	0.00283						Marker174015	21	0.00718
Marker27453	15	0.00216		Marker30799	24	0.00186		Marker17151	113	0.00856			Marker69190	32	0.00384						Marker174015	77	0.00705
Marker27659	106	0.00319		Marker30799	74	0.00186		Marker17153	15	0.00126			Marker69190	47	0.0041						Marker17440	16	0.00068377
Marker27758	58	0.00889		Marker30808	118	0.00061964		Marker171745	73	0.00251			Marker69190	74	0.00384						Marker17443	15	0.00131
Marker27769	126	0.00405		Marker30929	138	0.00149		Marker171917	12	3.4804e-07			Marker69190	139	0.00967						Marker17443	76	0.00588
Marker27815	72	0.00487		Marker31017	108	0.00253		Marker17193	45	5.4227e-12			Marker69240	12	0.00478						Marker17443	97	0.00331
Marker27913	97	0.00756		Marker31043	154	0.00236		Marker17193	57	5.4227e-12			Marker70138	63	0.00639						Marker17443	120	0.00129
Marker27951	18	0.00259		Marker31048	27	0.00815		Marker17193	64	5.4227e-12			Marker70275	160	0.00268						Marker17462	113	0.00547
Marker27970	102	0.00025692		Marker31079	113	0.00688		Marker17193	70	5.6317e-12			Marker70313	130	0.00069327						Marker17470	139	0.00372
Marker28005	15	0.00388		Marker31079	143	0.00611		Marker17193	118	0.00011562			Marker70456	24	0.00532						Marker17480	9	0.00075796
Marker28005	46	7.0322e-05		Marker31079	148	0.00611		Marker17193	121	0.00020677			Marker70582	62	0.00738						Marker17480	132	0.00852
Marker28005	69	0.00388		Marker31085	38	0.00929		Marker17193	163	1.1614e-07			Marker70582	101	0.00583						Marker17504	72	5.921e-09
Marker28005	99	0.00424		Marker31085	154	0.001		Marker17231	125	4.3509e-12			Marker70683	48	0.00197						Marker17504	158	1.1231e-14
Marker28027	62	0.00653		Marker31092	5	0.00187		Marker17231	165	0.00565			Marker70767	60	0.00829						Marker175289	11	0.00179
Marker28042	133	0.00722		Marker31112	12	0.00093847		Marker172385	117	0.00218			Marker70837	121	0.00331						Marker17537	103	0.00515
Marker28052	102	0.00925		Marker31168	102	0.00729		Marker17247	134	0.00223			Marker70837	133	0.00359						Marker17588	161	5.7388e-05
Marker28157	124	0.00371		Marker31169	70	0.00107		Marker172556	151	3.7174e-05			Marker71094	32	0.00398						Marker17607	28	0.00776
Marker28157	165	0.00318		Marker31169	75	0.0063		Marker172556	167	0.00875			Marker71094	155	0.00607						Marker17607	36	0.00776
Marker28168	95	0.00155		Marker31169	124	0.00835		Marker17301	43	0.00872			Marker71169	128	0.00079759						Marker17607	54	0.00255
Marker28416	25	0.00234		Marker31226	148	0.00644		Marker173029	19	0.00043865			Marker71283	126	0.00859						Marker17621	78	0.0006801
Marker28416	32	0.00234		Marker31375	66	0.00179		Marker173029	50	5.3267e-05			Marker71420	151	0.00371						Marker17628	63	0.00605
Marker28416	157	0.00265		Marker31438	132	0.00649		Marker173029	100	0.00046289			Marker71643	41	0.00183						Marker17628	107	0.00802
Marker28418	24	1.1089e-05		Marker31447	95	0.00881		Marker17338	50	1.6332e-40			Marker71827	148	0.00060691						Marker176610	131	0.00285
Marker28459	25	0.00862		Marker31447	124	0.00763		Marker17354	35	9.8469e-07			Marker71865	47	0.00457						Marker17689	130	0.00034992
Marker28459	55	0.00862		Marker31455	71	0.00929		Marker17354	94	0.00295			Marker72417	162	0.00356						Marker17691	11	0.00746
Marker28459	72	0.00862		Marker31468	105	0.00123		Marker173816	9	0.00412			Marker72420	110	0.00351						Marker17691	21	0.00746
Marker28459	94	0.00862		Marker31475	140	0.00802		Marker17385	74	0.00532			Marker72622	128	1.0779e-05						Marker17701	12	0.00186
Marker28498	139	0.00122		Marker31509	120	0.00616		Marker17387	72	1.9088e-36			Marker72659	10	0.00852						Marker17701	36	0.00186
Marker28542	132	0.00646		Marker31511	135	0.005		Marker174015	21	0.00468			Marker72659	59	0.00271						Marker17709	46	0.00522
Marker28551	156	0.00825		Marker31542	107	0.00954		Marker174015	77	0.00483			Marker73292	5	0.00954						Marker17713	14	0.002
Marker28562	46	0.00991		Marker31542	133	0.00954		Marker17440	16	0.00020823			Marker73314	158	0.0036						Marker17777	125	0.00019259
Marker28571	49	0.00777		Marker31574	38	0.0004356		Marker17443	15	0.001			Marker73375	124	0.00699						Marker178103	63	0.00126
Marker28599	28	0.0031		Marker31593	94	0.00158		Marker17443	76	0.00548			Marker73441	109	0.00491						Marker178103	129	0.00018995
Marker28615	116	0.00991		Marker31593	160	0.00185		Marker17443	97	0.00293			Marker73441	139	0.00484						Marker17831	155	0.00368
Marker28710	15	0.00903		Marker31623	57	9.0209e-05		Marker17443	120	0.0009229			Marker73630	112	0.00156						Marker1786223	39	0.00081701
Marker28710	34	0.00157		Marker31623	101	0.00971		Marker17462	113	0.00466			Marker73631	9	9.3743e-05						Marker17865	14	0.000686
Marker28817	29	0.00082199		Marker31623	105	8.9175e-06		Marker17470	139	0.0023			Marker73912	32	0.00163						Marker17883	38	7.3356e-09
Marker28847	56	0.00333		Marker31623	114	7.2771e-05		Marker17480	9	0.00020531			Marker74009	50	0.00945						Marker17883	40	7.3356e-09
Marker28847	65	0.00775		Marker31676	33	0.00032176		Marker17480	132	0.00688			Marker74229	98	0.00083981						Marker17883	63	7.3356e-09
Marker28869	149	4.2122e-07		Marker31699	45	0.00906		Marker17504	72	2.3111e-13			Marker74253	153	2.5363e-05						Marker17902	128	0.00437
Marker28877	130	0.00786		Marker31711	50	0.00762		Marker17504	158	4.9559e-40			Marker74327	107	0.00154						Marker179220	9	9.8534e-05
Marker28918	164	0.00059124		Marker31754	133	0.00071426		Marker17510	39	0.009			Marker74327	125	0.00154						Marker179220	101	0.00531
Marker28934	142	0.00374		Marker31808	27	0.00634		Marker175289	11	0.00065222			Marker74327	128	0.00026359						Marker17932	145	0.00016556
Marker28966	43	0.00139		Marker31829	48	0.0022		Marker17537	103	0.00183			Marker74512	39	3.9149e-05						Marker17937	113	0.00010553
Marker28966	159	0.006		Marker31905	100	0.00313		Marker17588	161	9.5213e-06			Marker74796	132	0.00504						Marker17957	8	0.00118
Marker29049	167	0.00281		Marker31952	10	0.0065		Marker17607	28	0.00752			Marker74796	163	0.00494						Marker17976	117	0.00466
Marker29097	58	0.00154		Marker31967	17	0.00863		Marker17607	36	0.00752			Marker74984	46	0.0013						Marker18001	39	1.0034e-14
Marker29123	145	0.00159		Marker31978	52	0.00514		Marker17607	54	0.00078826			Marker75077	14	0.00844						Marker18001	73	0.00555
Marker29155	94	0.00903		Marker31978	67	0.00107		Marker17621	78	0.00023382			Marker75284	72	0.00907						Marker18001	154	0.00555
Marker29188	49	0.00891		Marker31978	70	0.00432		Marker17628	63	0.00528			Marker75284	95	0.00907						Marker18016	111	0.00012273
Marker29207	114	0.00756		Marker31978	107	0.00153		Marker176610	131	0.0048			Marker75284	163	0.00907						Marker18016	118	0.00012214
Marker29244	31	0.00594		Marker31982	54	0.00986		Marker17689	130	0.00014727			Marker75483	145	0.00013234						Marker18016	149	0.00012214
Marker29301	102	0.00919		Marker31982	136	0.00986		Marker17691	11	0.00922			Marker75696	42	0.00027832						Marker18018	9	0.00376
Marker29442	73	0.00621		Marker31992	111	0.00952		Marker17691	21	0.00922			Marker75696	135	0.00011101						Marker18029	161	4.9542e-06
Marker29469	41	0.00285		Marker32033	123	0.0011		Marker17698	122	0.00775			Marker75906	139	0.00496						Marker180418	46	0.00405
Marker29469	110	0.00567		Marker32098	110	0.00201		Marker17701	12	0.00058336			Marker75940	137	0.00381						Marker180418	111	0.00404
Marker29532	120	0.00155		Marker32106	106	0.00418		Marker17701	36	0.00058336			Marker75987	160	0.00151						Marker18044	39	0.00073265
Marker29539	41	0.00085303		Marker32113	108	0.00020427		Marker17705	12	8.1605e-05			Marker75993	13	0.00182						Marker18044	53	0.0034
Marker29633	57	0.00367		Marker32132	31	0.00472		Marker17705	39	8.1605e-05			Marker76013	47	0.00192						Marker18044	137	0.00073265
Marker29645	25	0.00688		Marker32152	45	0.00054443		Marker17705	40	8.1605e-05			Marker76022	110	0.00542						Marker180681	39	0.00066773
Marker29645	140	0.00555		Marker32155	166	0.00015137		Marker17709	46	0.00288			Marker76466	126	0.00438						Marker180758	25	3.743e-06
Marker29728	162	1.6186e-07		Marker32157	162	0.00905		Marker17713	14	0.003			Marker76467	144	0.00389						Marker18089	138	0.00999
Marker29753	125	0.00187		Marker32163	118	0.00213		Marker17777	125	5.0447e-05			Marker76570	13	0.0095						Marker18102	131	1.294e-08
Marker29776	44	0.00855		Marker32175	56	0.006		Marker178086	74	0.00080679			Marker76703	77	0.00764						Marker18118	36	0.00074142
Marker29796	106	0.00066461		Marker32175	57	0.006		Marker178086	131	0.00072507			Marker76970	40	0.00737						Marker181490	135	0.0066
Marker29856	54	0.00609		Marker32244	34	0.00888		Marker178086	163	0.00060426			Marker77046	20	8.6374e-06						Marker181490	164	0.0064
Marker29926	43	0.00858		Marker32244	120	0.00687		Marker178103	63	0.00064929			Marker77056	23	0.00862						Marker181490	167	0.0064
Marker29952	103	0.00734		Marker322964	154	0.00576		Marker178103	129	5.464e-05			Marker77079	62	0.00282						Marker181499	43	5.9658e-05
Marker29964	67	0.0002585		Marker32380	106	0.00188		Marker17831	155	0.00261			Marker77100	5	0.00179						Marker181735	133	0.0086
Marker29995	40	0.00056724		Marker32380	123	0.00189		Marker1786223	39	0.0005038			Marker77100	32	0.00233						Marker18214	100	0.0002322
Marker30037	125	0.00558		Marker32421	150	0.00047343		Marker17865	14	0.00024811			Marker77100	35	0.0023						Marker18214	128	0.0002322
Marker30064	42	0.00953		Marker32422	102	0.00222		Marker17883	38	4.2003e-13			Marker77196	51	0.007						Marker182213	109	7.5622e-05
Marker30121	37	0.00072607		Marker32438	113	0.00023788		Marker17883	40	4.2003e-13			Marker77227	7	0.00464						Marker18227	157	8.0612e-14
Marker30122	11	0.0044		Marker32518	59	0.00297		Marker17883	63	4.2003e-13			Marker77227	18	0.00448						Marker18246	43	0.00044409
Marker30143	156	1.6446e-07		Marker32522	165	0.00942		Marker17902	128	0.00324			Marker77260	29	0.00052454						Marker18246	65	0.00039381
Marker30201	116	0.00428		Marker32532	12	5.0812e-05		Marker179220	9	8.8706e-05			Marker77504	25	0.00274						Marker18265	12	0.00013985
Marker30217	56	0.0013		Marker32532	113	0.00241		Marker179220	101	0.00913			Marker77504	64	0.00589						Marker182747	56	0.00543
Marker30232	4	4.8715e-07		Marker32532	121	0.00046719		Marker17932	145	0.0001655			Marker77549	20	0.00575						Marker18359	155	0.00314
Marker30232	39	3.4461e-07		Marker32541	74	0.0031		Marker17937	113	9.1845e-05			Marker77840	153	0.007						Marker18389	23	0.002
Marker30232	52	8.3158e-07		Marker32545	126	0.00923		Marker17957	8	0.00056944			Marker77974	52	0.00311						Marker18389	39	0.000452
Marker30232	63	7.8986e-07		Marker32604	161	0.00923		Marker17976	117	0.0043			Marker77974	97	0.00273						Marker18389	77	0.000452
Marker30232	105	8.6511e-07		Marker32606	119	0.00503		Marker18001	39	1.5865e-40			Marker77974	153	0.00311						Marker18393	3	9.7228e-06
Marker30232	116	8.5149e-07		Marker32674	12	0.00012966		Marker18001	73	0.00356			Marker78208	38	0.00483						Marker18393	97	0.00010127
Marker30232	163	5.4793e-07		Marker32795	33	0.0044		Marker18001	154	0.00356			Marker78338	61	0.00018128						Marker18393	141	0.00010127
Marker30245	116	0.00515		Marker32870	6	0.00019971		Marker18006	105	0.00679			Marker78373	144	0.00014599						Marker18393	149	0.00010127
Marker30250	56	0.00061168		Marker32892	12	0.00874		Marker18016	111	2.9652e-05			Marker78436	7	0.00213						Marker18472	5	0.00149
Marker30300	38	0.00043678		Marker32892	13	0.00202		Marker18016	118	2.9437e-05			Marker78697	135	0.00206						Marker18472	31	0.00159
Marker30315	145	0.00176		Marker32892	109	0.0017		Marker18016	149	2.9437e-05			Marker78697	142	0.00148						Marker18472	61	0.00789
Marker30351	12	0.00296		Marker32892	120	0.00734		Marker18018	9	0.00144			Marker78911	130	0.00658						Marker18472	101	0.00144
Marker30458	31	0.00524		Marker32916	94	0.00965		Marker18029	161	1.1654e-06			Marker78911	137	0.00947						Marker18472	112	0.00149
Marker30458	131	0.00476		Marker32916	110	0.00863		Marker180418	46	0.00616			Marker79210	51	0.00413						Marker18479	16	9.5499e-05
Marker30464	110	0.0039		Marker32916	135	0.00863		Marker180418	111	0.00648			Marker79569	98	0.00563						Marker18479	53	2.0938e-09
Marker30500	40	0.00074817		Marker32986	48	0.00367		Marker18044	39	0.00041684			Marker79569	117	0.00176						Marker18491	26	0.00673
Marker30559	107	0.00264		Marker32986	65	0.00499		Marker18044	53	0.00283			Marker79818	43	0.00605						Marker18491	33	0.00672
Marker30567	158	0.00071511		Marker33034	25	0.00299		Marker18044	137	0.00041684			Marker80220	154	0.00408						Marker18502	155	0.0027
Marker30573	13	0.00035865		Marker33034	117	0.00211		Marker180681	39	0.00112			Marker80392	12	0.00090736						Marker18505	46	0.00459
Marker30587	139	0.0087		Marker33034	149	0.00597		Marker180758	25	2.3959e-07			Marker80593	104	0.00891						Marker185720	26	0.00030335
Marker30657	133	0.0031		Marker33099	120	0.00769		Marker18089	138	0.00798			Marker80744	52	0.00535						Marker18604	48	0.00053437
Marker30663	107	0.00126		Marker33101	157	0.00060799		Marker18102	131	3.3607e-12			Marker81089	105	0.00571						Marker186159	42	0.00209
Marker30691	49	0.00788		Marker33184	17	0.00591		Marker18118	36	0.00030477			Marker81228	146	0.00593						Marker18622	11	0.00325
Marker30734	74	0.0094		Marker33184	121	0.00648		Marker181490	135	0.00551			Marker81502	76	0.00045409						Marker18645	47	0.00255
Marker30734	104	0.00519		Marker33216	66	0.0039		Marker181490	164	0.00528			Marker81659	124	0.00349						Marker186625	64	0.00181
Marker30799	24	0.00249		Marker33255	45	0.0045		Marker181490	167	0.00528			Marker81760	161	0.00785						Marker18681	28	0.00199
Marker30799	74	0.00249		Marker33288	9	0.00239		Marker181499	43	2.0257e-05			Marker81858	55	1.4504e-05						Marker18682	59	0.00283
Marker30808	118	0.00648		Marker33288	95	0.00201		Marker181735	133	0.00721			Marker81942	37	0.00564						Marker187137	112	0.00106
Marker30880	140	0.0066		Marker33328	70	0.0066		Marker18214	100	0.00039522			Marker82112	157	0.00164						Marker18770	140	0.00079815
Marker30931	16	0.00309		Marker33334	165	0.00356		Marker18214	128	0.00039522			Marker82567	123	0.00375						Marker187964	49	5.5988e-06
Marker30938	47	0.00212		Marker33367	168	0.00995		Marker182213	109	5.8531e-05			Marker82568	47	0.00093971						Marker18854	142	0.00319
Marker30949	166	0.00316		Marker333979	122	0.0096		Marker18227	157	2.0347e-33			Marker82593	36	0.00551						Marker18854	155	0.00319
Marker30957	104	0.00882		Marker33400	43	0.00141		Marker18246	43	0.00016792			Marker82618	56	0.00091594						Marker18908	66	0.0019
Marker30976	19	0.00369		Marker33406	103	0.00719		Marker18246	65	0.00014103			Marker82846	56	0.00017069						Marker18912	111	1.9762e-06
Marker31001	167	0.00763		Marker33410	21	8.8818e-05		Marker18265	12	7.02e-05			Marker83409	52	1.1461e-05						Marker19056	147	4.7761e-05
Marker31046	132	0.00514		Marker33410	68	0.00017286		Marker182747	56	0.00485			Marker83788	10	0.00904						Marker19104	162	1.5985e-08
Marker31046	134	0.00459		Marker33410	69	0.0001793		Marker18359	155	0.001			Marker83788	64	0.0096						Marker191206	134	0.0026
Marker31063	60	0.00216		Marker33410	118	0.00224		Marker183656	25	0.00843			Marker83808	133	0.00575						Marker19211	1	7.4919e-05
Marker31066	21	0.00635		Marker33413	145	0.00648		Marker18389	23	0.00105			Marker83894	127	0.00984						Marker19213	66	2.0377e-05
Marker31079	102	0.00761		Marker33433	140	0.00418		Marker18389	39	0.00019118			Marker84095	30	0.0065						Marker19213	127	0.00028138
Marker31079	113	0.0046		Marker33481	9	0.00241		Marker18389	77	0.00019118			Marker84187	24	0.00714						Marker19237	42	0.00163
Marker31079	143	0.00534		Marker33520	73	0.00955		Marker18393	3	4.3904e-07			Marker84187	25	0.00719						Marker192633	130	0.00944
Marker31079	148	0.00534		Marker33566	128	0.00020099		Marker18393	97	1.6097e-05			Marker84187	54	0.00719						Marker192633	132	0.00939
Marker31160	59	0.00347		Marker33595	19	0.00262		Marker18393	141	1.6097e-05			Marker84187	59	0.00719						Marker19268	103	0.00373
Marker31167	16	0.00082481		Marker33595	23	0.00262		Marker18393	149	1.6097e-05			Marker84187	127	0.00719						Marker19331	127	3.7573e-08
Marker31167	112	4.6049e-05		Marker33661	24	0.00741		Marker18411	115	0.00697			Marker84392	113	0.00723						Marker193877	17	0.00619
Marker31226	141	0.00395		Marker33775	98	0.00768		Marker18472	5	0.00099775			Marker84473	146	8.4027e-05						Marker19397	37	6.8019e-09
Marker31226	148	0.00472		Marker33782	16	0.00727		Marker18472	31	0.00108			Marker84523	25	0.00952						Marker19397	101	1.4129e-06
Marker31231	128	0.00796		Marker33828	115	0.00949		Marker18472	61	0.00658			Marker84523	50	0.00841						Marker19421	29	0.00745
Marker31359	109	0.00913		Marker33828	146	0.00591		Marker18472	101	0.00101			Marker84702	52	0.00969						Marker19438	125	0.00026753
Marker31359	150	0.00795		Marker33828	155	0.00949		Marker18472	112	0.00099775			Marker84830	18	1.4115e-05						Marker19441	162	9.7293e-06
Marker31363	51	0.0005782		Marker33905	57	0.00957		Marker18479	16	2.2032e-05			Marker85071	136	0.00361						Marker19449	65	8.9308e-05
Marker31363	60	0.0026		Marker34016	110	0.00685		Marker18479	53	1.5208e-14			Marker85297	30	0.0037						Marker195159	153	0.00704
Marker31407	56	0.00353		Marker34060	115	0.00833		Marker18491	26	0.00594			Marker85392	147	2.3367e-06						Marker195238	162	0.00874
Marker31407	158	0.00373		Marker34155	156	0.00638		Marker18491	33	0.00593			Marker85948	5	0.00209						Marker195821	37	0.00978
Marker31457	8	0.00052375		Marker34165	48	0.00063139		Marker18502	155	0.00174			Marker86082	65	0.00663						Marker195821	58	0.00665
Marker31459	120	0.00391		Marker34204	26	0.0097		Marker18505	46	0.0035			Marker86141	32	0.0087						Marker195821	109	0.00453
Marker31459	133	0.00448		Marker34204	70	0.0097		Marker185720	26	0.00031468			Marker86141	70	0.00886						Marker19591	21	1.8116e-06
Marker31462	49	0.00837		Marker34204	72	0.0097		Marker18604	48	0.00017269			Marker86348	147	0.00912						Marker196293	141	7.7024e-05
Marker31462	61	0.00837		Marker34205	38	0.00618		Marker186159	42	0.00332			Marker86348	156	0.0084						Marker19630	47	1.2741e-05
Marker31475	68	0.00344		Marker34205	103	0.00666		Marker18622	11	0.00377			Marker86372	27	8.8218e-06						Marker19637	100	0.00107
Marker31507	6	0.00030097		Marker34205	123	0.00328		Marker18645	47	0.00223			Marker86372	52	1.0289e-05						Marker196570	136	0.00404
Marker31509	120	0.00583		Marker34205	136	0.00328		Marker18658	123	0.00842			Marker86425	26	0.00249						Marker19678	58	0.00069991
Marker31531	108	0.00073746		Marker34205	138	0.00666		Marker186625	64	0.00168			Marker86425	130	0.00309						Marker19678	77	0.00011141
Marker31535	73	0.0098		Marker34205	157	0.00266		Marker18681	28	0.00098691			Marker86580	130	0.00942						Marker19681	37	0.00012539
Marker31557	128	0.00353		Marker34227	114	0.00733		Marker18682	59	0.00155			Marker86590	121	0.00637						Marker19760	27	0.00714
Marker31593	19	0.00405		Marker34274	24	0.00675		Marker187137	112	0.0017			Marker86591	64	0.00185						Marker19783	29	0.00504
Marker31606	160	0.00796		Marker34281	9	0.00677		Marker18714	143	0.00854			Marker86591	107	0.0045						Marker19802	6	0.00079188
Marker31623	57	0.00397		Marker34282	76	0.00648		Marker18770	140	0.00114			Marker86591	115	0.00088968						Marker19806	5	2.3418e-06
Marker31623	105	0.0019		Marker34296	154	0.00935		Marker187964	49	2.3341e-07			Marker86591	164	0.00133						Marker19806	63	0.0011
Marker316234	95	0.0086		Marker34305	71	0.00356		Marker188315	55	8.314e-05			Marker86635	121	0.00026238						Marker19810	157	1.1238e-14
Marker31678	25	0.00333		Marker34324	108	0.00237		Marker188315	57	0.000434			Marker86676	10	0.00070108						Marker19818	62	0.00023195
Marker31678	55	0.00449		Marker34324	120	0.00237		Marker188315	105	0.00030887			Marker86676	95	0.0006719						Marker19862	44	0.00216
Marker31697	57	0.00736		Marker34330	9	0.00321		Marker188452	65	0.00209			Marker86721	70	0.00296						Marker198771	41	0.00054949
Marker31699	56	0.00721		Marker34330	75	0.00269		Marker188452	99	0.00178			Marker86778	159	0.00589						Marker198771	102	5.5345e-05
Marker31754	133	0.00785		Marker34351	130	0.00416		Marker188452	135	0.0018			Marker86910	15	0.00622						Marker198771	147	4.9013e-05
Marker31758	70	0.00049819		Marker34380	8	0.00296		Marker188452	157	0.00195			Marker86923	143	0.00573						Marker199201	67	3.9697e-06
Marker31778	100	0.0098		Marker34392	34	0.00337		Marker18854	142	0.00198			Marker87054	37	0.00375						Marker19927	58	0.0085
Marker31779	126	0.00855		Marker34395	131	0.00463		Marker18854	155	0.00198			Marker87233	15	1.1071e-05						Marker19948	31	2.9083e-06
Marker31779	155	0.00855		Marker34535	68	0.00084783		Marker18908	66	0.00046754			Marker87233	124	1.1716e-05						Marker19974	132	0.00449
Marker31788	35	0.00933		Marker34558	52	0.00964		Marker18912	111	6.0002e-08			Marker87331	68	0.00608						Marker20047	155	0.00245
Marker31790	11	0.00253		Marker34558	77	0.00964		Marker19022	77	0.00872			Marker87493	123	0.00672						Marker20050	17	9.4924e-15
Marker31790	41	0.00253		Marker34588	4	0.00289		Marker19056	147	8.5155e-06			Marker87559	47	0.00523						Marker201073	100	9.9122e-09
Marker31831	45	0.00162		Marker34588	66	0.00289		Marker19104	162	3.0606e-12			Marker87559	66	0.00471						Marker201073	119	9.9122e-09
Marker31831	56	6.4379e-05		Marker34623	55	0.00678		Marker191206	134	0.00584			Marker87741	154	0.00054747						Marker201073	132	9.9365e-09
Marker31868	31	0.00279		Marker34712	41	0.003		Marker19156	56	0.00093358			Marker87750	161	0.00471						Marker201073	133	3.0519e-06
Marker31966	27	0.00885		Marker34727	101	0.00907		Marker19211	1	1.3448e-05			Marker88125	49	0.00108						Marker20109	115	0.00046981
Marker31976	115	0.0054		Marker34759	33	0.00992		Marker19213	66	2.034e-06			Marker88439	120	0.00896						Marker20114	166	0.00859
Marker320037	35	0.00231		Marker34803	71	0.00696		Marker19213	127	8.9434e-05			Marker88439	138	0.00215						Marker20151	157	0.00606
Marker32084	96	0.00631		Marker34803	103	0.00663		Marker19237	42	0.00199			Marker88765	17	0.00567						Marker201551	21	0.00784
Marker32098	110	0.00967		Marker34819	69	0.00746		Marker192633	130	0.00843			Marker88765	104	0.00521						Marker201551	145	0.00784
Marker32113	108	0.00034214		Marker34860	30	0.00091722		Marker192633	132	0.00881			Marker88933	167	0.00767						Marker20170	103	0.00054156
Marker32175	125	0.00753		Marker34939	35	0.00903		Marker19268	103	0.00403			Marker89537	31	0.0036						Marker20179	65	1.0257e-14
Marker32193	34	0.00509		Marker34957	29	0.00145		Marker19319	99	3.3816e-07			Marker89571	151	0.00975						Marker20179	68	1.0428e-14
Marker32224	98	0.00768		Marker34987	11	0.00952		Marker19331	127	1.2515e-11			Marker90286	149	3.039e-06						Marker20197	70	1.0205e-05
Marker32280	157	0.00927		Marker34987	138	0.00791		Marker19385	67	0.00728			Marker90403	140	0.00575						Marker202594	104	0.00062576
Marker32409	43	0.00791		Marker35003	145	0.00417		Marker193877	17	0.00454			Marker90504	96	0.00087514						Marker202596	56	0.00133
Marker32409	55	0.00791		Marker35012	163	0.00532		Marker19397	37	3.8789e-13			Marker90504	146	0.00087514						Marker20284	153	0.00318
Marker32473	11	0.00528		Marker35012	165	0.00567		Marker19397	101	2.4784e-08			Marker90504	166	0.00099353						Marker20348	56	0.00115
Marker32473	20	0.00528		Marker35023	15	0.008		Marker19438	125	8.0284e-05			Marker90725	48	0.00388						Marker20348	152	0.00017852
Marker32473	53	0.00528		Marker35023	103	0.00729		Marker19441	162	3.7749e-07			Marker91071	101	1.2167e-05						Marker20350	23	1.9347e-05
Marker32473	162	0.00783		Marker35038	63	0.00162		Marker19449	65	1.2891e-05			Marker91465	126	0.00917						Marker20350	57	0.00012757
Marker32475	44	0.00543		Marker35080	105	0.00708		Marker194621	44	0.00244			Marker91465	138	0.00805						Marker20350	114	1.9294e-05
Marker32476	116	0.00701		Marker35139	33	0.0069		Marker195159	153	0.00799			Marker91653	124	0.00508						Marker20350	125	0.00012757
Marker32476	145	0.00701		Marker35153	130	0.0021		Marker195238	162	0.00558			Marker91830	10	0.00478						Marker20350	133	0.0008913
Marker32587	20	0.00153		Marker35220	5	0.00224		Marker19535	72	0.00502			Marker91995	95	0.0044						Marker203561	69	0.00188
Marker32587	159	0.00189		Marker35220	156	6.7218e-06		Marker195821	58	0.00832			Marker92187	51	0.00325						Marker203561	148	0.00058777
Marker32601	138	0.00698		Marker35297	43	0.00572		Marker195821	109	0.00543			Marker92187	154	0.00307						Marker203561	160	0.00058777
Marker32601	158	0.00682		Marker35409	148	0.0042		Marker19591	21	4.1245e-08			Marker92187	162	0.0027						Marker20379	21	0.00935
Marker32601	166	0.00713		Marker35461	51	0.00549		Marker196293	141	2.5002e-05			Marker92769	162	0.0073						Marker20379	168	0.00143
Marker32674	12	0.00656		Marker35500	163	0.00136		Marker19630	47	2.8989e-06			Marker93253	137	0.00359						Marker20391	145	0.00314
Marker32684	138	0.00022434		Marker35524	120	0.00274		Marker19637	100	0.00059399			Marker93300	121	9.0053e-06						Marker203934	16	0.00089514
Marker32762	144	0.00266		Marker35539	113	0.00072928		Marker196570	136	0.00541			Marker93816	137	0.00573						Marker20395	130	0.00018223
Marker32784	50	0.00013112		Marker35557	24	0.0008753		Marker19678	58	0.0003814			Marker94113	36	0.00933						Marker20423	27	0.00114
Marker32835	12	0.00911		Marker35557	67	0.00553		Marker19678	77	4.5378e-05			Marker94380	46	0.00339						Marker20435	61	0.00573
Marker32864	39	1.5192e-06		Marker35596	22	0.00072866		Marker19681	37	7.3045e-05			Marker94380	107	0.00070401						Marker20445	107	0.00133
Marker32876	71	0.00014069		Marker35596	23	0.00072866		Marker19760	27	0.00618			Marker94395	25	0.00045996						Marker20446	45	0.00656
Marker32903	13	0.00013131		Marker35624	54	0.00599		Marker19771	62	0.00467			Marker94473	25	0.00152						Marker20452	75	0.00401
Marker32903	27	9.3324e-05		Marker35701	148	0.00632		Marker19783	29	0.007			Marker94599	134	0.00249						Marker20452	99	0.00382
Marker32903	104	0.00010925		Marker35746	96	0.00913		Marker19802	6	0.0002513			Marker95223	51	0.00101						Marker20452	119	0.00382
Marker32903	130	0.00010925		Marker35790	17	0.00528		Marker19806	5	4.5091e-08			Marker95865	71	0.00355						Marker20466	36	0.00256
Marker32930	118	0.00019021		Marker35828	165	0.0096		Marker19806	63	0.00138			Marker95865	132	0.00781						Marker20480	123	6.7211e-09
Marker32958	126	0.00236		Marker35846	48	0.00595		Marker19810	157	1.7991e-68			Marker95891	10	0.00267						Marker205046	155	0.00028131
Marker33010	75	0.00061615		Marker35883	66	0.00284		Marker19818	62	7.2659e-05			Marker96037	154	0.00666						Marker20621	109	0.00627
Marker33010	126	0.00205		Marker35883	150	0.00407		Marker19850	136	0.00597			Marker96216	143	0.00527						Marker20636	75	0.00027277
Marker33079	138	0.00275		Marker35943	141	0.0078		Marker19862	44	0.00059491			Marker96358	61	0.00175						Marker206559	5	6.5279e-09
Marker33175	35	0.00501		Marker35999	56	0.00842		Marker198771	41	0.0007135			Marker96358	125	0.00868						Marker206559	49	6.5279e-09
Marker33251	142	0.00025602		Marker36051	95	0.00593		Marker198771	102	4.4835e-05			Marker96861	26	0.00806						Marker20664	114	0.00010693
Marker33274	76	0.00942		Marker36051	158	0.00593		Marker198771	147	3.2142e-05			Marker96980	137	2.773e-05						Marker20681	15	0.00839
Marker33293	57	0.00166		Marker36052	164	0.0038		Marker19893	155	0.0067			Marker97313	59	0.0035						Marker20681	29	0.00839
Marker33293	101	0.00156		Marker36092	133	0.00178		Marker199201	67	1.1403e-06			Marker97787	12	5.9291e-05						Marker20681	106	2.2687e-06
Marker33351	95	0.00775		Marker36092	157	0.00318		Marker19927	58	0.00649			Marker98071	165	0.00842						Marker20699	5	0.00252
Marker333979	122	0.00249		Marker36145	147	0.00464		Marker19948	31	6.3547e-08			Marker98094	102	0.00843						Marker20743	41	9.4481e-06
Marker33410	21	0.00456		Marker36191	128	0.0027		Marker19974	132	0.00625			Marker99179	35	0.00083851						Marker20743	122	0.00034068
Marker33410	68	0.00316		Marker36250	111	0.00569		Marker20047	155	0.0022			Marker99232	153	0.00333						Marker20787	71	0.00016292
Marker33410	69	0.00296		Marker36251	56	0.00982		Marker20050	17	9.4248e-41			Marker99423	15	0.00019846						Marker20794	69	0.00229
Marker33425	113	0.00276		Marker36251	164	0.00096185		Marker201073	100	8.2086e-13			Marker99456	145	0.00347						Marker20830	94	0.00247
Marker33454	24	0.00511		Marker36252	36	0.00924		Marker201073	119	8.2086e-13											Marker208846	8	0.00235
Marker33454	94	0.00525		Marker36281	125	0.00115		Marker201073	132	8.2604e-13											Marker208846	113	0.00549
Marker33454	100	0.00332		Marker36310	31	0.00824		Marker201073	133	9.8408e-08											Marker20921	18	0.00697
Marker33454	144	0.00354		Marker36313	121	0.00052441		Marker20109	115	0.00048925											Marker209279	154	0.00644
Marker33479	60	0.00115		Marker36316	44	0.00413		Marker20114	166	0.00663											Marker210200	63	0.00535
Marker33485	119	0.00101		Marker36322	25	0.00656		Marker20151	157	0.00914											Marker210200	116	0.00485
Marker33488	30	0.00564		Marker36322	99	0.00844		Marker20161	143	0.00685											Marker21023	131	0.00349
Marker33488	32	0.00564		Marker36339	21	0.00821		Marker20170	103	0.00022861											Marker210463	161	0.00189
Marker33488	98	0.00334		Marker36339	41	0.00821		Marker20179	65	2.1108e-40											Marker21056	51	0.00474
Marker33489	11	0.00021367		Marker36369	119	0.00113		Marker20179	68	2.4752e-40											Marker21075	60	0.00992
Marker33489	22	0.00271		Marker36480	59	0.0068		Marker20197	70	3.9268e-06											Marker21075	106	0.00947
Marker33489	97	0.00021367		Marker36509	129	0.0008303		Marker20229	18	0.00796											Marker211000	44	0.0054
Marker33489	104	0.00153		Marker36540	29	0.00063025		Marker202594	104	0.00019864											Marker211000	121	0.00812
Marker33497	152	0.00189		Marker36560	9	4.6792e-05		Marker202596	56	0.00080976											Marker211347	18	0.00028894
Marker33601	156	0.00974		Marker36573	30	0.00712		Marker20284	153	0.00203											Marker211347	41	0.00028894
Marker33607	31	0.00869		Marker36585	104	0.00465		Marker20348	56	0.00097193											Marker21148	62	0.00591
Marker33661	24	7.0965e-05		Marker36617	113	0.00536		Marker20348	152	0.00021293											Marker211742	99	0.00251
Marker33661	65	0.00737		Marker36812	50	0.00619		Marker20350	23	1.5331e-06											Marker21190	117	0.00462
Marker33677	156	0.00828		Marker36853	118	0.0072		Marker20350	57	3.0601e-05											Marker211990	142	0.00248
Marker33692	57	0.00343		Marker36856	102	0.00907		Marker20350	114	2.055e-06											Marker21216	31	3.5324e-05
Marker33714	49	0.00378		Marker36891	18	0.00722		Marker20350	125	3.0601e-05											Marker212208	138	0.00484
Marker33753	129	0.00424		Marker36934	54	0.00506		Marker20350	133	0.00040985											Marker212208	141	0.00508
Marker33771	19	0.00562		Marker36970	119	0.00292		Marker203561	69	0.00238											Marker212208	160	0.00631
Marker33833	160	0.00596		Marker36970	131	0.00609		Marker203561	148	0.00066826											Marker21226	37	0.00084758
Marker33845	141	0.00945		Marker37066	101	0.00196		Marker203561	160	0.00066826											Marker21226	107	0.00032969
Marker33855	66	0.00807		Marker37112	163	0.0071		Marker20379	21	0.00898											Marker21235	34	0.00010473
Marker33890	75	0.0005403		Marker37113	106	0.00039687		Marker20379	168	0.00083256											Marker21235	71	9.5376e-08
Marker33895	147	0.00338		Marker37139	110	0.00838		Marker20391	145	0.00338											Marker21235	155	0.00376
Marker33934	13	0.00818		Marker37139	115	0.00838		Marker203934	16	0.00048367											Marker21260	121	0.00284
Marker33934	19	0.00351		Marker37139	158	0.00838		Marker20395	130	5.4165e-05											Marker21268	17	0.0036
Marker33995	143	0.00713		Marker37150	114	0.00764		Marker20423	27	0.00151											Marker21268	54	0.00176
Marker34006	94	0.00399		Marker37236	105	0.001		Marker20435	61	0.00602											Marker21268	109	0.00358
Marker34006	118	0.00496		Marker37335	141	0.00448		Marker20445	107	0.00069165											Marker21268	135	0.00358
Marker34026	7	0.00196		Marker37388	57	0.00174		Marker20446	45	0.00439											Marker21268	165	0.00358
Marker34065	154	0.00978		Marker37416	24	0.00331		Marker20452	75	0.00392											Marker21296	62	0.00355
Marker34066	48	0.00656		Marker37431	109	0.00305		Marker20452	99	0.00391											Marker21303	6	0.00493
Marker34066	68	0.00656		Marker37473	23	0.00508		Marker20452	119	0.00391											Marker21303	73	0.00368
Marker34066	133	0.00373		Marker37473	161	0.00508		Marker20466	36	0.00157											Marker21308	64	0.00562
Marker34127	34	0.00229		Marker37546	3	0.00626		Marker20480	123	2.9394e-13											Marker21336	151	0.00766
Marker34127	114	0.00182		Marker37546	16	0.00714		Marker205046	155	0.0003541											Marker21347	16	1.0123e-14
Marker34127	143	0.00247		Marker37546	66	0.00767		Marker20621	109	0.00985											Marker21347	41	1.0123e-14
Marker34136	3	0.00111		Marker37572	31	0.00619		Marker20636	75	7.8541e-05											Marker21384	18	0.0006251
Marker34155	150	2.1445e-05		Marker37598	24	0.00799		Marker206559	5	1.1319e-11											Marker21422	154	0.00023731
Marker34185	165	0.00811		Marker37607	117	0.00418		Marker206559	49	1.1319e-11											Marker21463	11	5.51e-06
Marker34197	35	0.00186		Marker37612	35	0.00277		Marker20664	114	7.2583e-05											Marker21465	106	0.00537
Marker34205	38	0.00419		Marker37633	95	0.00747		Marker20681	15	0.0074											Marker21473	43	0.00632
Marker34205	103	0.00458		Marker37646	67	0.00433		Marker20681	29	0.0074											Marker21473	53	0.00616
Marker34205	138	0.00458		Marker37646	157	0.00516		Marker20681	106	6.6321e-08											Marker21473	55	0.00616
Marker34205	157	0.00129		Marker37690	44	0.00277		Marker20699	5	0.00222											Marker21569	20	3.5399e-06
Marker34220	133	0.00938		Marker37725	146	0.00512		Marker20743	41	1.3069e-06											Marker21569	153	3.5399e-06
Marker34220	149	0.00938		Marker37768	158	0.00481		Marker20743	122	0.0001586											Marker216082	32	1.8993e-06
Marker34310	121	4.3185e-05		Marker37855	109	0.00848		Marker20787	71	3.8856e-05											Marker21613	130	0.00677
Marker34311	143	0.00813		Marker37855	110	0.0024		Marker20794	69	0.00114											Marker216409	44	0.00866
Marker34324	95	0.00117		Marker37855	166	0.00023647		Marker20830	94	0.00189											Marker21686	63	0.00493
Marker34324	108	0.00468		Marker37930	25	0.00593		Marker208846	8	0.0027											Marker21686	147	0.0015
Marker34324	120	0.00468		Marker37930	49	0.00593		Marker208846	113	0.00704											Marker217546	148	0.00049702
Marker34359	109	0.00772		Marker37969	116	0.00076157		Marker20921	18	0.00511											Marker217805	102	0.00371
Marker34372	18	0.00057385		Marker37969	138	0.00554		Marker210200	63	0.00909											Marker21796	19	0.00523
Marker34372	94	0.0007098		Marker37994	41	0.0062		Marker210200	116	0.00858											Marker21800	23	1.3335e-10
Marker34372	122	0.0007098		Marker38022	103	0.00707		Marker21023	131	0.00249											Marker21828	67	0.00073342
Marker34511	23	0.0003193		Marker38048	35	0.00569		Marker210463	161	0.00177											Marker21862	100	0.00037912
Marker34536	45	0.00014904		Marker38048	149	0.00708		Marker21056	51	0.00248											Marker218880	51	0.00196
Marker34542	8	0.00534		Marker38058	63	0.00491		Marker21075	60	0.00912											Marker21893	38	0.00054188
Marker34591	7	0.00328		Marker38098	39	0.00858		Marker21075	106	0.00893											Marker21915	45	2.8498e-08
Marker34644	13	0.00892		Marker38107	126	0.00118		Marker211000	44	0.00883											Marker21971	6	0.00183
Marker34651	57	0.00435		Marker38112	13	0.00276		Marker21112	160	0.0031											Marker21971	121	0.00183
Marker34680	62	0.00957		Marker38112	162	0.00871		Marker211347	18	0.00055868											Marker21971	132	0.00179
Marker34746	112	0.00345		Marker38208	61	0.00587		Marker211347	41	0.00055868											Marker21971	153	0.00183
Marker34824	70	0.00636		Marker38232	11	0.00444		Marker21148	62	0.0044											Marker21983	124	0.00050446
Marker34853	116	0.00411		Marker38304	137	0.00013317		Marker211742	99	0.00238											Marker21983	151	0.00050446
Marker34853	146	0.00080972		Marker38399	107	0.00047718		Marker21190	117	0.00355											Marker21993	107	0.00111
Marker34860	30	0.00091452		Marker38399	111	0.0004216		Marker211990	142	0.00252											Marker22013	162	8.4819e-07
Marker34860	34	0.00582		Marker38399	142	0.0046		Marker21216	31	1.8533e-06											Marker22030	31	9.9012e-05
Marker34949	48	0.0088		Marker38417	7	0.00731		Marker212208	138	0.00822											Marker22048	101	0.00303
Marker34992	141	0.00365		Marker38417	131	0.00451		Marker21226	37	0.0004173											Marker22050	75	0.00764
Marker34994	140	0.00205		Marker38457	30	0.00137		Marker21226	107	0.00013144											Marker220624	165	0.00297
Marker35010	49	0.00187		Marker38471	23	0.00189		Marker21235	34	5.7054e-05											Marker22076	136	2.497e-08
Marker35104	72	0.00668		Marker38471	108	0.00134		Marker21235	71	1.6269e-10											Marker22103	10	0.00060562
Marker35105	145	0.00039869		Marker38471	128	0.00326		Marker21235	155	0.0031											Marker22103	19	0.00012886
Marker35107	115	0.00665		Marker38509	141	0.00862		Marker21260	121	0.00349											Marker22115	163	0.00638
Marker35127	118	0.00843		Marker38523	32	0.0017		Marker21268	17	0.00247											Marker22151	35	1.3735e-08
Marker35184	51	0.00122		Marker38532	124	0.00067914		Marker21268	54	0.00093978											Marker221703	112	0.00781
Marker35220	5	0.00123		Marker38557	122	0.00252		Marker21268	109	0.00231											Marker22243	4	0.00148
Marker35220	156	0.00176		Marker38617	120	0.00703		Marker21268	135	0.00231											Marker22243	46	0.00148
Marker35236	37	0.01		Marker38685	71	0.00428		Marker21268	165	0.00231											Marker22243	47	0.00148
Marker35314	58	0.00856		Marker38685	73	0.00428		Marker21296	62	0.00152											Marker22243	163	0.00344
Marker35314	63	0.00856		Marker38685	97	0.00428		Marker21303	6	0.003											Marker222599	154	1.2881e-08
Marker35351	59	0.00938		Marker38731	130	0.00486		Marker21303	73	0.00209											Marker22297	10	0.00245
Marker35358	141	0.00203		Marker38731	138	0.00483		Marker21308	64	0.00738											Marker22297	56	0.00759
Marker35392	72	0.00637		Marker38746	156	0.00647		Marker21336	151	0.00851											Marker22297	59	0.00759
Marker35439	115	3.9238e-05		Marker38751	33	0.00565		Marker21347	16	1.7759e-40											Marker22297	163	0.00711
Marker35439	139	3.9238e-05		Marker38778	77	0.00677		Marker21347	41	1.7759e-40											Marker22309	70	0.0001329
Marker35439	144	3.9238e-05		Marker38778	104	0.00678		Marker21384	18	0.00022043											Marker22324	117	0.00449
Marker35524	120	0.00424		Marker38779	46	0.00665		Marker21422	154	9.8139e-05											Marker22325	72	0.005
Marker35525	168	0.00375		Marker38972	54	0.00932		Marker21463	11	2.6469e-07											Marker22353	139	0.00264
Marker35539	3	0.00738		Marker39015	62	0.00918		Marker21465	106	0.00363											Marker22353	163	0.00311
Marker35542	110	0.00196		Marker39025	164	0.00281		Marker21473	43	0.00528											Marker22384	32	0.00646
Marker35596	22	0.00060677		Marker39027	22	0.00665		Marker21473	53	0.00536											Marker22387	56	0.00549
Marker35596	23	0.00060677		Marker39034	73	0.00982		Marker21473	55	0.00536											Marker22409	119	0.00378
Marker35605	136	0.00831		Marker39040	129	0.00497		Marker21501	142	0.00875											Marker224322	10	0.00807
Marker35624	54	4.3158e-06		Marker39106	125	0.00881		Marker21569	20	8.7476e-08											Marker224322	160	0.00762
Marker35652	40	0.00285		Marker39190	3	0.00807		Marker21569	153	8.7476e-08											Marker22447	132	0.00544
Marker35709	107	0.00859		Marker39194	26	0.00874		Marker21574	10	0.00939											Marker22514	25	0.00277
Marker35836	96	0.00083198		Marker39213	159	0.00206		Marker216082	32	2.4816e-07											Marker22617	7	3.0496e-06
Marker35846	48	0.00104		Marker39241	14	0.00338		Marker21613	130	0.00471											Marker22637	25	0.00025777
Marker35874	22	9.9088e-07		Marker39247	155	0.00495		Marker21613	162	0.00952											Marker22663	33	0.00733
Marker35874	144	0.00277		Marker39250	152	0.00423		Marker21686	63	0.00613											Marker22688	157	0.00789
Marker35910	121	0.00805		Marker39280	110	0.002		Marker21686	147	0.00193											Marker22692	51	0.00267
Marker35992	8	0.00741		Marker39304	118	0.00485		Marker21701	130	1.8345e-11											Marker22821	23	1.003e-14
Marker36061	5	0.00187		Marker39399	4	0.00506		Marker217546	148	0.00050934											Marker22827	9	0.00275
Marker36061	8	0.00392		Marker39399	8	0.00506		Marker217805	102	0.00801											Marker22827	23	6.0344e-05
Marker36145	147	0.00979		Marker39399	50	0.00506		Marker21796	19	0.00398											Marker22827	126	0.00275
Marker36252	23	0.00068047		Marker39399	121	0.00991		Marker21800	23	1.8484e-17											Marker22836	151	0.00039038
Marker36339	21	0.00142		Marker39421	26	0.00547		Marker21828	67	0.00047992											Marker22872	24	5.1742e-05
Marker36339	41	0.00142		Marker39421	42	0.00547		Marker21862	100	0.00040459											Marker22872	36	5.2889e-05
Marker36339	111	0.0062		Marker39471	137	0.00014761		Marker218880	51	0.00192											Marker22873	158	2.3831e-05
Marker36408	10	0.0051		Marker39515	146	0.00077204		Marker21893	38	0.00019055											Marker22909	70	0.00048247
Marker36421	40	0.00146		Marker39564	139	0.00757		Marker21915	45	4.7014e-12											Marker22909	129	0.00655
Marker36522	31	0.00042541		Marker39663	22	0.00421		Marker21971	6	0.00058373											Marker22912	56	0.00178
Marker36856	15	0.00608		Marker39663	35	0.00421		Marker21971	121	0.00054026											Marker22912	162	0.00936
Marker36856	61	0.00608		Marker39673	63	1.7276e-06		Marker21971	132	0.00052321											Marker2299690	109	1.773e-05
Marker36880	102	0.00885		Marker39692	47	0.00448		Marker21971	153	0.00054026											Marker2299690	125	1.0525e-06
Marker36891	8	0.00062482		Marker39692	64	0.00354		Marker21983	124	0.00071223											Marker22998	40	0.00444
Marker36891	35	0.00579		Marker39692	68	0.00456		Marker21983	151	0.00071223											Marker23012	113	0.0024
Marker36934	54	0.00855		Marker39692	145	0.00287		Marker21993	107	0.00097193											Marker23012	144	0.0024
Marker36959	140	0.00514		Marker39734	118	0.00308		Marker21994	106	0.00673											Marker23022	71	0.00736
Marker37053	95	0.0028		Marker39810	116	0.00204		Marker21994	110	0.00673											Marker23022	161	7.2576e-05
Marker37089	65	0.00935		Marker39817	156	0.00116		Marker22013	162	1.1628e-08											Marker23068	153	0.00593
Marker37163	46	0.00847		Marker39838	132	0.00772		Marker22030	31	2.7296e-05											Marker23182	23	0.00054905
Marker37211	71	0.00322		Marker39845	94	0.00218		Marker22048	101	0.00242											Marker23182	74	0.00054905
Marker37218	109	0.00165		Marker39915	143	0.00173		Marker22050	75	0.00752											Marker23182	95	0.00055905
Marker37272	50	0.0047		Marker39925	165	0.00104		Marker220624	165	0.00205											Marker23182	108	0.00055905
Marker37276	100	0.00302		Marker39976	26	0.00379		Marker22076	136	4.5009e-12											Marker23182	159	0.00133
Marker37277	120	0.00711		Marker39976	67	0.00725		Marker22103	10	0.0003392											Marker23187	20	0.00347
Marker37319	33	0.00787		Marker40023	71	0.00638		Marker22103	19	4.1977e-05											Marker23187	48	0.00091172
Marker37416	22	0.00383		Marker40023	107	4.5551e-06		Marker22115	163	0.00615											Marker23187	134	0.00713
Marker37416	136	0.00071749		Marker40023	148	1.8866e-06		Marker22151	35	2.8792e-12											Marker23189	98	0.00041223
Marker37514	7	2.103e-07		Marker40029	115	0.00056599		Marker221703	112	0.00846											Marker23204	110	0.00912
Marker37546	3	0.00439		Marker40029	123	0.00056599		Marker22243	4	0.00222											Marker23204	137	0.00912
Marker37546	66	0.0067		Marker40126	136	0.00244		Marker22243	46	0.00222											Marker23231	38	1.1183e-08
Marker37546	150	0.0003857		Marker40194	60	0.00705		Marker22243	47	0.00222											Marker23265	154	8.6043e-06
Marker37563	161	0.00012024		Marker40194	77	0.00198		Marker22243	163	0.00338											Marker23274	70	0.00222
Marker37597	165	0.00287		Marker40194	103	0.0019		Marker222599	154	9.4612e-12											Marker23284	22	0.00055626
Marker37634	61	0.00517		Marker40194	167	0.0029		Marker22297	10	0.00055177											Marker23296	5	0.00072194
Marker37634	75	0.00861		Marker40276	108	0.00053606		Marker22297	56	0.00257											Marker23296	39	0.00072194
Marker37660	102	0.00366		Marker40300	126	0.00324		Marker22297	59	0.00257											Marker23296	145	0.00402
Marker37691	63	0.00431		Marker40371	98	0.00491		Marker22297	163	0.00215											Marker233159	98	0.00171
Marker37735	49	0.00119		Marker40382	40	0.00455		Marker22309	70	4.8721e-05											Marker233159	106	0.00171
Marker37735	68	0.00854		Marker40382	138	0.00455		Marker22324	117	0.00249											Marker23359	56	1.446e-06
Marker37765	42	0.00391		Marker40407	46	0.00483		Marker22325	72	0.00366											Marker23369	7	0.00723
Marker37767	92	0.00076419		Marker40407	64	3.2572e-05		Marker22353	139	0.00351											Marker23376	133	0.00037302
Marker37767	113	0.00918		Marker40423	156	0.00252		Marker22353	163	0.00361											Marker23377	120	0.00806
Marker37768	158	0.00085803		Marker40434	61	0.00022531		Marker22384	32	0.00348											Marker23382	135	0.00019603
Marker37773	73	0.00982		Marker40441	3	0.00019829		Marker22387	56	0.00469											Marker23391	100	0.00018218
Marker37783	106	0.00222		Marker40441	107	0.0002868		Marker22409	119	0.00285											Marker23391	101	0.00018218
Marker37917	99	0.00054751		Marker40457	46	0.00275		Marker224322	10	0.00926											Marker23413	36	0.00071965
Marker38010	68	0.00010199		Marker40457	70	0.00798		Marker224322	160	0.00874											Marker23417	31	0.00059976
Marker38091	119	0.00642		Marker40510	112	0.00646		Marker22447	132	0.00433											Marker23432	3	0.00254
Marker38097	36	0.00104		Marker40510	113	0.00646		Marker22514	25	0.00225											Marker23467	21	0.00105
Marker38098	39	0.00043972		Marker40569	53	0.00495		Marker22520	151	0.00721											Marker234710	51	0.00577
Marker38112	57	0.00219		Marker40580	101	0.00628		Marker22617	7	5.2012e-07											Marker23474	130	4.004e-06
Marker38112	66	0.00228		Marker40580	105	0.00628		Marker22637	25	0.00017978											Marker23563	48	1.1425e-14
Marker38112	147	0.00154		Marker40663	95	0.00185		Marker22663	33	0.00954											Marker23563	136	4.2598e-05
Marker38118	30	0.00891		Marker40663	108	0.00601		Marker22688	157	0.00573											Marker23563	146	4.419e-05
Marker38170	51	2.623e-05		Marker40731	57	0.00162		Marker22692	51	0.00105											Marker23570	67	0.00715
Marker38201	33	0.00544		Marker407951	68	0.00578		Marker22782	32	0.00318											Marker23662	10	0.00209
Marker38201	35	0.00544		Marker40796	139	0.00997		Marker22782	166	0.00989											Marker23670	48	0.00162
Marker38201	58	0.00487		Marker40826	118	0.00701		Marker22821	23	1.578e-40											Marker23742	164	0.00080003
Marker38332	29	0.00173		Marker40826	154	0.00897		Marker22827	9	0.0032											Marker23743	69	0.00607
Marker38332	158	0.00027562		Marker40910	111	0.00394		Marker22827	23	3.805e-05											Marker23743	74	0.00214
Marker38381	110	0.00087325		Marker41012	45	0.00158		Marker22827	126	0.0032											Marker23743	75	0.00214
Marker38388	31	0.00786		Marker41012	113	0.00080016		Marker22836	151	5.1024e-05											Marker23743	77	0.00644
Marker38413	140	0.00736		Marker41028	67	0.00835		Marker22872	24	6.0596e-05											Marker23769	61	0.00261
Marker38481	143	1.7507e-08		Marker41045	2	0.00577		Marker22872	36	6.88e-05											Marker23769	115	9.9005e-15
Marker38506	117	0.00711		Marker41088	61	0.00854		Marker22873	158	8.9749e-06											Marker23769	154	0.00583
Marker38532	124	0.00012609		Marker41107	10	0.00168		Marker22909	70	0.0001098											Marker23769	163	0.00261
Marker38604	9	0.0012		Marker41212	25	0.00854		Marker22909	129	0.00564											Marker23780	22	0.00173
Marker38648	46	0.00594		Marker41227	163	0.00978		Marker22912	56	0.00138											Marker23784	115	0.00067896
Marker38653	111	0.00038022		Marker41286	55	0.00557		Marker22912	162	0.00926											Marker23784	164	0.00067896
Marker38685	125	0.00031772		Marker41375	35	0.00375		Marker2299690	109	1.3417e-06											Marker23807	23	0.00919
Marker38691	131	0.00733		Marker41392	110	0.00934		Marker2299690	125	8.2424e-09											Marker23807	40	0.00919
Marker38733	8	1.5429e-05		Marker41526	122	0.00235		Marker22998	40	0.00289											Marker23807	63	0.00919
Marker38733	18	0.00704		Marker41579	95	0.00371		Marker23012	113	0.00163											Marker23817	63	0.00445
Marker38733	108	0.00508		Marker41608	112	0.00953		Marker23012	144	0.00163											Marker23817	71	0.00436
Marker38733	140	0.00025847		Marker41631	51	0.00908		Marker23022	71	0.00629											Marker23817	73	0.00436
Marker38779	72	0.00218		Marker41631	73	0.00908		Marker23022	161	2.4762e-05											Marker23817	105	0.00164
Marker38866	122	0.00080083		Marker41642	4	0.00924		Marker23068	153	0.00714											Marker23819	114	0.0081
Marker39025	164	0.00864		Marker41772	143	0.00076924		Marker23083	43	0.00125											Marker2382496	35	0.00725
Marker390525	149	0.00626		Marker41810	138	0.00234		Marker23083	167	0.00125											Marker23827	162	1.038e-05
Marker39074	76	0.00178		Marker41835	5	0.00494		Marker23170	98	0.00852											Marker23853	95	2.5651e-05
Marker39087	64	0.00015367		Marker41863	7	0.00818		Marker23170	112	0.00853											Marker23912	107	0.00077583
Marker39145	72	0.00963		Marker41863	15	0.00818		Marker23182	23	0.00029206											Marker23913	110	0.00876
Marker39154	26	0.00499		Marker41932	19	0.00999		Marker23182	74	0.00029206											Marker23934	116	0.00016336
Marker39162	52	0.00965		Marker42034	31	0.00413		Marker23182	95	0.00029817											Marker23934	117	0.00016512
Marker39174	66	0.00734		Marker42034	166	0.00697		Marker23182	108	0.00029817											Marker23939	45	0.00405
Marker39212	39	0.00242		Marker42106	145	0.0099		Marker23182	159	0.00089506											Marker23946	53	0.00212
Marker39212	128	0.00624		Marker42195	35	0.00483		Marker23187	20	0.00338											Marker23959	120	1.2273e-06
Marker39213	159	0.00674		Marker42195	38	0.007		Marker23187	48	0.00072857											Marker23959	145	6.1585e-09
Marker39239	165	0.0051		Marker42195	59	0.00483		Marker23187	134	0.00691											Marker24001	113	2.7779e-08
Marker39247	59	0.00318		Marker42198	57	0.00519		Marker23189	98	0.00040746											Marker24040	136	0.00364
Marker39247	155	0.00921		Marker42213	56	0.00315		Marker23204	110	0.00828											Marker24076	109	0.00125
Marker39280	110	0.00783		Marker42213	157	0.00315		Marker23204	137	0.00828											Marker24083	40	0.00168
Marker39293	72	0.00207		Marker42213	166	0.00315		Marker23231	38	2.3448e-12											Marker24122	36	9.0901e-15
Marker39312	6	0.00811		Marker42219	44	0.00775		Marker23231	111	0.00876											Marker24122	148	2.5338e-09
Marker39337	143	0.00873		Marker42239	33	0.00264		Marker23265	154	7.9848e-07											Marker241392	59	0.00333
Marker39379	39	0.00962		Marker42318	58	0.00783		Marker23274	70	0.00076397											Marker241392	111	0.00331
Marker39379	57	0.00962		Marker42391	21	0.00533		Marker23284	22	0.00022762											Marker24156	111	2.2694e-07
Marker39388	160	0.00173		Marker42391	44	0.00659		Marker23296	5	0.00024546											Marker24164	29	0.0049
Marker39391	156	0.00783		Marker42409	21	0.00841		Marker23296	39	0.00024546											Marker24164	49	0.00121
Marker39418	57	0.00432		Marker42409	31	0.00841		Marker23296	145	0.00247											Marker24164	121	0.0012
Marker39419	113	0.00764		Marker42409	54	0.00841		Marker233159	98	0.00048572											Marker24169	32	0.00834
Marker39419	165	0.00888		Marker42422	67	0.00146		Marker233159	106	0.00048572											Marker24227	138	0.00019411
Marker39458	22	0.00583		Marker42422	109	0.00103		Marker23359	56	3.258e-08											Marker24229	164	0.00103
Marker39493	79	0.00271		Marker42436	10	0.00467		Marker23369	7	0.00574											Marker24245	40	0.00634
Marker39522	77	0.00776		Marker42480	115	0.00587		Marker23376	133	0.00033782											Marker24245	121	0.0053
Marker39583	36	0.00534		Marker42526	16	0.00182		Marker23377	120	0.0066											Marker24310	14	2.3571e-08
Marker39673	63	0.00931		Marker42595	16	0.00268		Marker23382	135	6.8146e-05											Marker24350	18	0.00516
Marker39696	132	9.2879e-05		Marker42613	25	0.00673		Marker23391	100	6.26e-05											Marker24351	116	7.326e-09
Marker39696	165	0.0027		Marker42629	65	0.00645		Marker23391	101	6.26e-05											Marker24375	14	0.00741
Marker39703	135	0.00933		Marker42659	33	0.0082		Marker23413	36	0.00015572											Marker243948	156	0.00244
Marker39753	159	2.3957e-07		Marker42659	54	0.00817		Marker23417	31	0.000227											Marker24414	46	1.5702e-05
Marker39802	94	0.00456		Marker42681	57	0.00062933		Marker23432	3	0.00259											Marker24429	101	0.00724
Marker39802	138	0.00456		Marker42702	141	0.00461		Marker23467	21	0.00096479											Marker24432	119	0.00264
Marker39808	76	0.00525		Marker42716	102	0.00456		Marker234710	51	0.00793											Marker24439	105	0.00205
Marker39817	156	0.00025986		Marker42737	115	0.00589		Marker23474	130	1.1457e-07											Marker24455	40	6.4452e-05
Marker39845	18	0.00729		Marker42841	52	0.00069025		Marker23563	48	6.5267e-40											Marker24455	45	6.3938e-05
Marker39872	57	0.00353		Marker42910	30	0.00082113		Marker23563	136	6.3334e-06											Marker24455	46	6.4452e-05
Marker39872	162	0.0026		Marker42927	167	0.00423		Marker23563	146	6.61e-06											Marker24455	166	6.4452e-05
Marker39951	116	0.0067		Marker43007	21	0.00486		Marker23570	67	0.00459											Marker24490	49	0.00064513
Marker39951	164	0.00761		Marker43042	56	0.00151		Marker23662	10	0.00216											Marker24490	67	0.00346
Marker39965	167	0.00986		Marker43110	155	0.00538		Marker23670	48	0.00141											Marker24490	70	0.00065137
Marker39976	67	0.00617		Marker43123	98	0.00867		Marker23742	164	0.00028838											Marker24509	131	7.5733e-05
Marker40023	43	0.00915		Marker43130	109	0.00873		Marker23743	69	0.00366											Marker2452905	26	2.365e-06
Marker40029	115	0.00297		Marker43130	119	0.00659		Marker23743	74	0.00098111											Marker24626	137	0.00955
Marker40029	123	0.00297		Marker43130	152	0.00734		Marker23743	75	0.00098111											Marker24641	94	1.5141e-06
Marker40044	68	0.00561		Marker43188	139	0.0023		Marker23743	77	0.00381											Marker24672	7	9.2881e-09
Marker40065	26	0.00599		Marker43199	29	0.00217		Marker23769	61	0.0016											Marker24672	8	9.3168e-09
Marker40090	71	0.00522		Marker43278	97	0.00943		Marker23769	115	1.3867e-40											Marker24672	40	2.3417e-06
Marker40108	125	0.00491		Marker43278	163	0.00988		Marker23769	154	0.00395											Marker24672	123	9.6415e-09
Marker40108	152	0.00128		Marker43292	40	0.00050153		Marker23769	163	0.0016											Marker24685	110	0.00384
Marker40123	63	0.0023		Marker43292	166	0.0058		Marker23780	22	0.00108											Marker24692	71	3.0969e-08
Marker40123	150	0.00695		Marker43293	75	0.00707		Marker23784	115	0.00090583											Marker24692	122	3.1085e-08
Marker40154	23	0.00012798		Marker43313	68	0.00963		Marker23784	164	0.00090583											Marker24738	149	9.1331e-05
Marker40154	159	0.00331		Marker43380	122	0.00661		Marker23817	63	0.00382											Marker24744	31	0.00096125
Marker40177	35	0.00721		Marker43383	70	0.00702		Marker23817	71	0.00369											Marker24744	33	0.00984
Marker40209	133	0.00518		Marker43530	64	0.00591		Marker23817	73	0.00369											Marker24744	45	0.00984
Marker40223	160	0.00783		Marker43530	147	0.00703		Marker23817	105	0.00116											Marker24744	115	0.00543
Marker40326	14	0.00457		Marker43620	10	0.00371		Marker23819	114	0.00798											Marker24749	104	0.00893
Marker40326	23	0.00457		Marker43657	65	0.00257		Marker2382496	35	0.0078											Marker24786	116	1.1593e-08
Marker40339	118	0.00272		Marker43660	161	0.00926		Marker23827	162	2.2038e-06											Marker24810	14	0.00223
Marker40339	128	0.00272		Marker43674	141	0.00797		Marker23853	95	1.3865e-05											Marker248205	8	0.00103
Marker40397	45	0.00382		Marker43715	110	0.00608		Marker23912	107	0.00026663											Marker24894	39	0.00173
Marker40441	3	0.00074166		Marker43718	168	0.0025		Marker23913	110	0.00711											Marker24898	7	0.0055
Marker40441	107	0.002		Marker43732	11	0.00852		Marker23934	116	8.3749e-05											Marker24920	58	0.00554
Marker40478	55	0.00049593		Marker43841	60	0.00676		Marker23934	117	8.4853e-05											Marker24944	138	0.00812
Marker40478	75	0.00061505		Marker43939	76	0.00452		Marker23939	45	0.00296											Marker24950	11	0.00233
Marker40566	95	0.00451		Marker44054	42	0.00427		Marker23946	53	0.00394											Marker24965	60	0.00182
Marker40566	131	0.0059		Marker44151	121	0.00553		Marker23959	120	1.4397e-08											Marker24978	23	6.1572e-09
Marker40590	40	3.3175e-05		Marker44196	122	0.00221		Marker23959	145	2.3776e-13											Marker25012	48	0.00010438
Marker40590	44	3.3175e-05		Marker44326	129	0.00267		Marker24001	113	3.7413e-12											Marker25012	67	3.7688e-06
Marker406167	97	0.00434		Marker44366	74	0.00485		Marker24040	136	0.00544											Marker25012	138	3.7616e-06
Marker40662	73	0.00458		Marker44421	155	0.00674		Marker24076	109	0.00054011											Marker25016	148	0.00020824
Marker40663	8	0.0036		Marker44523	75	0.00296		Marker24083	40	0.00083145											Marker25017	109	0.00543
Marker40663	95	0.00347		Marker44528	135	0.00281		Marker24122	36	5.3381e-41											Marker25019	41	0.00865
Marker40663	108	0.00551		Marker44544	57	0.00192		Marker24122	148	2.2177e-14											Marker25026	24	4.2205e-06
Marker40680	31	0.00434		Marker44588	22	0.00223		Marker241392	59	0.00348											Marker25026	50	0.00849
Marker40734	6	0.00304		Marker44594	99	0.00467		Marker241392	111	0.00345											Marker25043	150	2.7658e-05
Marker40755	57	0.00531		Marker44655	62	0.00438		Marker24156	111	6.841e-10											Marker250493	51	0.00376
Marker40755	127	0.00241		Marker44659	167	0.00513		Marker24164	29	0.0052											Marker250493	137	0.00376
Marker40755	148	0.00517		Marker44691	105	0.00947		Marker24164	49	0.00141											Marker25090	47	5.0199e-06
Marker40755	154	0.00549		Marker44763	143	0.00324		Marker24164	121	0.00122											Marker25095	41	0.00323
Marker40822	64	0.00147		Marker44763	164	0.00679		Marker24169	32	0.00668											Marker25133	137	4.0585e-06
Marker40883	67	0.0062		Marker44824	67	0.00784		Marker24227	138	3.3595e-05											Marker25140	15	0.00111
Marker40883	148	0.00163		Marker44831	135	0.00248		Marker24229	164	0.00047055											Marker25140	38	0.00092681
Marker40883	154	0.00556		Marker44901	41	0.00515		Marker24245	40	0.00491											Marker25142	148	0.00085394
Marker40997	100	0.0028		Marker44963	128	0.00771		Marker24245	121	0.00411											Marker25174	129	0.00915
Marker41045	2	1.4033e-06		Marker44963	145	0.00517		Marker24310	14	2.8803e-11											Marker25186	119	0.00274
Marker41066	161	0.00095721		Marker45055	13	0.00768		Marker24350	18	0.00393											Marker25190	99	0.00136
Marker41070	17	0.003		Marker45123	11	0.00060553		Marker24351	116	3.5274e-13											Marker251934	114	0.00879
Marker41070	102	0.003		Marker45123	123	3.6568e-05		Marker24375	14	0.00892											Marker25212	133	0.0063
Marker41070	109	0.00327		Marker45123	164	0.00011433		Marker243948	156	0.00332											Marker25212	135	0.005
Marker41088	13	0.00062815		Marker45251	55	0.0054		Marker24414	46	1.7874e-06											Marker252663	43	5.3008e-06
Marker41160	146	0.0012		Marker45251	64	0.00127		Marker24429	101	0.00516											Marker252663	131	5.3008e-06
Marker41212	25	0.00071954		Marker45290	62	0.00298		Marker24432	119	0.00478											Marker252892	44	0.0029
Marker41212	35	0.00092618		Marker45330	119	0.00277		Marker24439	105	0.00088124											Marker25328	141	0.00181
Marker41346	44	0.0088		Marker45348	35	0.00955		Marker24455	40	1.0041e-05											Marker25362	23	0.0005834
Marker41391	27	0.00346		Marker45376	99	0.00711		Marker24455	45	9.9377e-06											Marker25362	159	0.00474
Marker41391	68	0.0029		Marker45406	159	0.00775		Marker24455	46	1.0041e-05											Marker25381	12	0.00304
Marker41498	31	0.00264		Marker45430	57	0.00069897		Marker24455	166	1.0041e-05											Marker25392	108	0.00063757
Marker41632	37	0.00446		Marker45430	133	0.00042303		Marker24490	49	8.8612e-05											Marker25398	48	1.7561e-05
Marker41634	115	0.00404		Marker45454	23	0.00606		Marker24490	67	0.001											Marker25398	107	2.2232e-08
Marker41642	4	3.4325e-05		Marker45511	113	0.00235		Marker24490	70	7.6577e-05											Marker25402	36	0.00523
Marker41642	151	0.00996		Marker45511	137	0.00824		Marker24509	131	1.5847e-05											Marker25433	28	1.9684e-08
Marker41670	157	0.00099051		Marker45514	132	0.00662		Marker2452905	26	5.5855e-08											Marker25433	75	1.0654e-14
Marker41769	125	0.007		Marker45515	25	0.00709		Marker24626	137	0.00809											Marker25455	57	2.2314e-08
Marker41778	6	0.00179		Marker45520	18	0.00795		Marker24641	94	8.3958e-08											Marker25466	163	3.187e-06
Marker41780	72	0.00157		Marker45525	136	0.00792		Marker24672	7	9.9997e-13											Marker25520	147	8.3219e-05
Marker41905	36	1.8339e-05		Marker45577	58	0.00157		Marker24672	8	1.0086e-12											Marker25538	145	0.00040725
Marker41949	160	0.00589		Marker45634	63	0.00011222		Marker24672	40	7.5694e-08											Marker25543	25	4.7944e-06
Marker41976	40	0.00145		Marker45681	13	0.00040211		Marker24672	123	1.3265e-12											Marker25679	128	5.2228e-05
Marker41988	19	0.0058		Marker45681	38	0.00056532		Marker24681	4	0.00387											Marker257360	30	2.6186e-08
Marker42196	10	0.00232		Marker45681	125	0.00153		Marker24681	52	0.00387											Marker257415	30	2.2913e-06
Marker42196	107	0.00181		Marker45681	127	0.004		Marker24681	72	0.00387											Marker257415	49	0.00108
Marker42196	142	0.00181		Marker45681	134	0.00146		Marker24685	110	0.00398											Marker25821	30	0.00674
Marker42196	156	0.00159		Marker45777	117	0.00814		Marker24692	71	5.8376e-12											Marker25847	122	1.0496e-14
Marker42216	27	0.00609		Marker45787	142	0.00689		Marker24692	122	5.8637e-12											Marker25847	149	1.0496e-14
Marker42216	67	0.00609		Marker45881	54	0.00457		Marker24738	149	1.2031e-05											Marker25868	14	0.00017188
Marker42223	56	0.00199		Marker45995	21	0.0022		Marker24744	31	0.00056724											Marker25868	57	0.00017188
Marker42230	100	0.00075845		Marker46006	10	0.00317		Marker24744	33	0.00799											Marker25891	56	0.00019423
Marker42230	112	0.0001829		Marker46017	127	0.00098353		Marker24744	45	0.00799											Marker25901	13	0.00253
Marker42230	133	0.0006336		Marker46017	154	0.00118		Marker24744	115	0.00385											Marker25939	106	0.00188
Marker42238	72	0.00118		Marker46088	165	0.00408		Marker24749	104	0.00697											Marker25939	153	0.00188
Marker42269	149	0.00565		Marker46095	24	0.00074282		Marker24786	116	1.7155e-12											Marker25991	112	0.00012108
Marker42326	127	0.00044625		Marker46095	161	0.00117		Marker24810	14	0.00162											Marker26009	37	0.00163
Marker42350	7	0.00034766		Marker46113	133	0.00417		Marker248205	8	0.00107											Marker26009	53	0.00163
Marker42356	148	0.00025231		Marker46150	155	0.00072199		Marker24894	39	0.00088854											Marker26009	70	0.00163
Marker42372	39	0.00172		Marker46224	132	0.00218		Marker24898	7	0.00511											Marker26009	146	0.00163
Marker42372	116	0.00146		Marker46262	142	0.00889		Marker24920	58	0.00532											Marker26009	149	0.00163
Marker42372	164	0.00131		Marker46277	68	0.00264		Marker24944	138	0.00503											Marker26032	37	0.00116
Marker42372	166	0.00131		Marker46277	99	0.00333		Marker24950	11	0.00143											Marker26091	35	0.00623
Marker42391	21	0.00829		Marker46314	136	0.00537		Marker24965	60	0.00248											Marker26091	112	0.00623
Marker42391	44	0.00314		Marker46317	7	0.0079		Marker24978	23	1.3514e-12											Marker26091	128	0.00285
Marker42407	25	0.00174		Marker46321	121	0.0075		Marker25012	48	3.4675e-05											Marker26091	168	0.00493
Marker42407	142	0.00174		Marker46388	30	0.00448		Marker25012	67	2.2901e-07											Marker26126	152	0.00058844
Marker42409	21	0.00165		Marker46498	163	0.0024		Marker25012	138	2.2843e-07											Marker26126	157	0.00058844
Marker42409	31	0.00165		Marker46588	134	0.0071		Marker25016	148	0.00010814											Marker26127	34	0.00012561
Marker42409	54	0.00165		Marker46605	148	0.00592		Marker25017	109	0.00507											Marker26133	33	0.0013
Marker42446	68	0.0046		Marker46675	163	0.00805		Marker25019	41	0.00826											Marker26133	108	0.00145
Marker42459	32	0.00276		Marker46711	162	0.00070711		Marker25026	24	1.3731e-07											Marker26169	150	0.00103
Marker42459	107	0.00276		Marker46764	121	0.0036		Marker25026	50	0.00765											Marker26186	59	0.00649
Marker42485	108	0.00182		Marker46802	105	0.00101		Marker25043	150	4.7392e-06											Marker26200	13	0.00538
Marker42525	133	1.3985e-06		Marker46970	7	0.00959		Marker250493	51	0.00172											Marker26243	53	4.0023e-06
Marker42526	16	0.00261		Marker47027	23	0.00855		Marker250493	137	0.00172											Marker262551	62	0.00231
Marker42577	21	0.00988		Marker47061	12	0.00806		Marker25090	47	8.4376e-07											Marker262734	39	0.00961
Marker42595	16	0.00386		Marker47070	67	0.00063209		Marker25095	41	0.00567											Marker26287	159	0.00478
Marker42613	25	0.00037774		Marker47146	35	0.0098		Marker25133	137	1.5032e-07											Marker26327	37	0.00010298
Marker42613	50	0.00019487		Marker47146	38	0.0098		Marker25140	15	0.00053876											Marker26327	163	3.7795e-06
Marker42613	114	0.00264		Marker47170	124	0.00483		Marker25140	38	0.00047463											Marker26434	37	0.00132
Marker42613	134	0.00030075		Marker47208	103	0.00018274		Marker25142	148	0.00102											Marker26465	151	5.6686e-05
Marker42615	107	0.00624		Marker47326	46	0.00526		Marker25174	129	0.00804											Marker26465	165	0.00013382
Marker42681	57	0.00586		Marker47326	130	0.00781		Marker25186	119	0.00175											Marker26495	11	9.7542e-07
Marker42841	107	0.00075994		Marker47326	160	0.00993		Marker25190	99	0.00259											Marker26522	27	0.00094
Marker42841	164	0.00075994		Marker47404	114	0.00641		Marker25212	133	0.00754											Marker26525	67	0.00839
Marker42844	3	0.00091079		Marker47411	13	0.00078091		Marker25212	135	0.0065											Marker26534	140	0.00708
Marker42849	126	0.0026		Marker47615	63	0.00623		Marker252663	43	5.416e-07											Marker26552	23	0.00017443
Marker42849	156	0.0026		Marker47731	30	0.00642		Marker252663	131	5.416e-07											Marker26598	118	0.00127
Marker42878	70	0.00333		Marker47769	77	0.00503		Marker252892	44	0.00459											Marker26604	7	0.00117
Marker42910	30	0.00178		Marker47897	105	0.0075		Marker25328	141	0.00112											Marker26604	150	0.00147
Marker42983	60	0.00197		Marker47965	100	0.00421		Marker25362	23	0.00053855											Marker26641	8	0.00341
Marker42991	26	0.00797		Marker47984	17	0.00756		Marker25362	159	0.0051											Marker26641	36	1.9909e-08
Marker42991	124	0.00415		Marker47984	130	0.0002127		Marker25381	12	0.00289											Marker26641	42	1.9909e-08
Marker43090	76	0.00991		Marker47984	149	0.0048		Marker25392	108	0.00024427											Marker26641	120	1.9909e-08
Marker43168	97	0.00457		Marker48082	113	0.00395		Marker25398	48	4.4087e-06											Marker26641	127	1.9909e-08
Marker43168	103	0.00893		Marker48084	123	0.00543		Marker25398	107	3.1861e-12											Marker26678	63	1.7968e-05
Marker43216	124	0.00025187		Marker48096	36	0.00229		Marker25400	20	3.4361e-06											Marker26678	106	9.1632e-07
Marker43317	167	0.00604		Marker48159	57	0.00195		Marker25400	117	2.9183e-06											Marker26678	123	1.7968e-05
Marker43338	143	0.00194		Marker48164	154	0.00744		Marker25402	36	0.00146											Marker26682	57	0.00472
Marker43423	30	0.00012894		Marker48175	122	0.00946		Marker25433	28	4.8741e-12											Marker26715	50	0.00072437
Marker43423	58	0.00025397		Marker48307	41	0.00308		Marker25433	75	2.8094e-40											Marker26728	142	0.00436
Marker43469	67	0.00168		Marker48307	53	0.00202		Marker25455	57	3.7531e-11											Marker26743	10	0.00057911
Marker43469	77	0.00156		Marker48307	54	0.00089548		Marker25466	163	6.022e-08											Marker268199	121	0.00937
Marker43519	10	0.0017		Marker48355	76	0.00982		Marker25520	147	6.1956e-05											Marker26836	152	0.00467
Marker43530	101	0.00342		Marker48362	50	0.00623		Marker25538	145	0.00012859											Marker26900	136	0.00531
Marker43536	57	0.00455		Marker48416	103	0.00853		Marker25543	25	1.7307e-07											Marker26924	135	1.104e-08
Marker43558	105	0.00659		Marker48424	131	0.00786		Marker25547	13	0.00671											Marker26944	27	7.1375e-05
Marker43567	66	0.00393		Marker48466	8	0.00488		Marker255513	27	0.0029											Marker26944	32	0.00011358
Marker43567	67	0.00691		Marker48466	27	0.00189		Marker25651	52	0.00809											Marker26944	149	0.00814
Marker43577	95	0.00329		Marker48466	95	0.00488		Marker25679	128	1.8456e-05											Marker26944	164	6.8963e-05
Marker43577	132	0.00101		Marker48503	29	0.00951		Marker257360	30	2.5385e-11											Marker26984	50	0.00436
Marker43661	99	0.0046		Marker48680	139	0.00213		Marker257415	30	5.1908e-08											Marker26999	16	9.3113e-05
Marker43661	112	0.00443		Marker48700	123	0.00266		Marker257415	49	0.00049018											Marker27013	143	0.0084
Marker43742	60	0.00068218		Marker48747	167	0.00223		Marker25847	122	2.5358e-40											Marker27013	157	0.00849
Marker43742	95	0.00166		Marker48813	159	0.0002749		Marker25847	149	2.5358e-40											Marker27031	57	0.0036
Marker43742	102	0.00575		Marker48844	51	0.00145		Marker25868	14	4.0582e-05											Marker27073	75	0.00024374
Marker43789	140	9.4104e-05		Marker48868	48	0.00204		Marker25868	57	4.0582e-05											Marker27078	65	0.00020422
Marker43797	98	0.00548		Marker48868	145	0.002		Marker25891	56	5.6613e-05											Marker27113	65	0.0017
Marker43797	117	0.00998		Marker48937	45	0.0069		Marker25901	13	0.00258											Marker27148	54	0.00982
Marker43819	38	0.0022		Marker49071	66	0.00332		Marker25939	106	0.00144											Marker27153	121	3.7453e-10
Marker43883	63	0.00607		Marker49097	54	0.00333		Marker25939	153	0.00144											Marker27153	165	3.7584e-10
Marker43939	76	0.00104		Marker49099	143	0.00201		Marker25958	8	0.00147											Marker27170	34	1.5233e-06
Marker43939	131	0.0057		Marker49109	108	0.00625		Marker25991	112	0.00018941											Marker27196	20	0.00259
Marker43972	58	0.00037948		Marker49201	46	0.00032856		Marker26009	37	0.00149											Marker27214	54	0.00674
Marker44023	14	0.00189		Marker49201	55	0.00028202		Marker26009	53	0.00149											Marker27224	149	0.00866
Marker44151	121	6.3182e-05		Marker49201	99	0.00031464		Marker26009	70	0.00149											Marker27252	133	7.3506e-05
Marker44154	111	0.00924		Marker49358	142	0.0067		Marker26009	146	0.00149											Marker27277	44	0.00381
Marker44204	99	0.00033947		Marker49426	48	0.00059557		Marker26009	149	0.00149											Marker27286	104	0.00067157
Marker44215	161	0.00040339		Marker49443	70	0.00049967		Marker26032	37	0.00076719											Marker27381	54	0.00784
Marker44251	138	0.000274		Marker49450	52	0.00033269		Marker26038	125	0.00595											Marker27423	30	0.00479
Marker44251	149	0.00119		Marker49475	162	0.00857		Marker26059	9	0.00951											Marker27423	55	0.00197
Marker44293	46	0.00863		Marker49489	144	0.00957		Marker26059	128	0.00951											Marker27423	118	0.00201
Marker44303	76	0.00969		Marker49592	133	0.00153		Marker26059	131	0.00951											Marker27477	36	7.5551e-05
Marker44309	115	0.00072177		Marker49650	97	0.0088		Marker26091	35	0.00412											Marker27495	107	0.00084026
Marker44330	128	0.00823		Marker49654	106	0.0057		Marker26091	112	0.00412											Marker275157	48	0.00088899
Marker44341	4	0.00311		Marker49683	130	0.00261		Marker26091	128	0.00161											Marker27517	42	0.00952
Marker44357	153	0.00794		Marker49723	93	0.00788		Marker26091	168	0.00308											Marker27563	31	0.00025367
Marker44366	146	0.0015		Marker49723	117	0.00859		Marker26126	152	0.00043347											Marker27563	138	0.00036113
Marker44477	126	3.0911e-07		Marker49768	129	0.00151		Marker26126	157	0.00043347											Marker27602	104	0.00070425
Marker44493	143	0.00508		Marker49854	65	0.00841		Marker26127	34	1.0227e-05											Marker27602	135	0.00069915
Marker44544	57	0.00148		Marker49894	54	0.00539		Marker26133	33	0.00064423											Marker27605	139	0.00492
Marker44594	99	0.00152		Marker49920	3	0.00302		Marker26133	108	0.00102											Marker27609	56	0.00917
Marker44659	151	0.00014848		Marker49924	120	0.00144		Marker26169	150	0.00065821											Marker27609	102	1.0968e-08
Marker44659	167	0.00056374		Marker49924	133	0.00977		Marker26175	64	0.00966											Marker27609	104	1.1229e-08
Marker44695	123	0.00194		Marker49925	7	0.00881		Marker26186	59	0.00991											Marker27654	51	0.00219
Marker44722	144	0.00014335		Marker49936	136	0.00537		Marker26200	13	0.00404											Marker27654	69	0.00238
Marker44803	113	0.00056487		Marker50079	24	0.00593		Marker26216	98	0.009											Marker27655	58	6.5912e-07
Marker44824	151	0.00879		Marker50132	46	0.00221		Marker26216	110	0.00889											Marker27668	33	0.0054
Marker448252	26	0.00052573		Marker50241	103	0.006		Marker26243	53	1.2427e-07											Marker27694	151	1.5389e-14
Marker448252	59	0.00052573		Marker50275	58	0.00131		Marker262551	62	0.00348											Marker27709	110	0.00203
Marker44980	43	0.00379		Marker50281	165	0.00296		Marker26287	159	0.00262											Marker27788	151	0.00188
Marker45037	11	0.00331		Marker50377	120	0.00589		Marker26327	37	2.4618e-05											Marker27810	67	2.8393e-06
Marker45037	21	0.00331		Marker50386	30	0.00336		Marker26327	163	1.8145e-07											Marker27826	104	4.146e-05
Marker45075	166	0.00728		Marker50386	48	0.00256		Marker26434	37	0.00058863											Marker27846	75	0.00038397
Marker45236	69	0.00484		Marker50486	41	0.00102		Marker26465	151	4.0065e-05											Marker27853	165	1.1179e-14
Marker45236	96	0.00145		Marker50486	66	0.00116		Marker26465	165	0.00012702											Marker27917	30	0.00918
Marker45260	122	0.00023034		Marker50520	22	0.00145		Marker26478	17	5.8571e-05											Marker27923	74	0.00364
Marker45260	149	0.00818		Marker50624	70	0.00382		Marker26495	11	6.2096e-08											Marker27977	32	0.0003146
Marker45296	119	0.00045131		Marker50664	163	0.0044		Marker26522	27	9.0431e-05											Marker27977	142	0.00226
Marker45330	119	0.00026122		Marker50722	34	0.00158		Marker26552	23	7.8268e-05											Marker27977	164	0.00212
Marker45346	107	0.00922		Marker50829	58	0.00847		Marker26598	118	0.0005752											Marker27996	23	0.00123
Marker45352	12	0.00654		Marker50829	143	0.00477		Marker26604	7	0.00015947											Marker28005	137	4.8954e-05
Marker45430	57	0.00626		Marker50853	74	0.00323		Marker26604	150	0.00066863											Marker28015	14	0.0003127
Marker45430	133	0.00973		Marker50895	68	0.00667		Marker26641	8	0.00189											Marker28087	47	0.00817
Marker45495	14	0.00831		Marker50960	111	3.9972e-05		Marker26641	36	3.2908e-12											Marker28087	54	0.00824
Marker45495	31	0.00895		Marker50960	132	5.3656e-05		Marker26641	42	3.2908e-12											Marker28121	120	0.00521
Marker45495	154	1.0071e-05		Marker50960	158	3.6453e-05		Marker26641	120	3.2908e-12											Marker281471	101	0.00168
Marker45537	9	0.00136		Marker50964	18	0.00028151		Marker26641	127	3.2908e-12											Marker28148	101	0.00622
Marker45537	10	0.00061154		Marker50987	38	0.00855		Marker26678	63	1.2761e-05											Marker28195	133	0.00026847
Marker45537	40	0.00123		Marker50987	70	0.002		Marker26678	106	1.6313e-07											Marker28218	123	0.00972
Marker45537	46	0.00152		Marker51045	34	0.00090551		Marker26678	123	1.2761e-05											Marker28222	156	0.00823
Marker45537	107	0.00085401		Marker51092	6	0.00393		Marker26682	57	0.00362											Marker28287	28	0.001
Marker45537	129	0.00074197		Marker51106	13	0.00134		Marker26715	50	0.00035122											Marker28295	62	0.00086757
Marker45537	130	0.00085401		Marker51179	11	0.00173		Marker26728	142	0.00588											Marker28348	112	6.2071e-05
Marker45552	67	0.00074998		Marker51179	50	0.00173		Marker26743	10	0.00015802											Marker28371	124	0.00094102
Marker45553	110	0.00589		Marker51200	75	0.00928		Marker268199	121	0.00882											Marker28371	142	0.00094102
Marker45645	144	0.00729		Marker51223	41	0.00984		Marker26836	152	0.00404											Marker28371	157	0.00094102
Marker45675	124	0.00013755		Marker51257	63	0.00022022		Marker26900	136	0.00531											Marker28380	21	0.00708
Marker45691	44	0.0031		Marker51257	138	0.00238		Marker26924	135	1.7928e-12											Marker28400	121	0.0019
Marker45728	46	0.00508		Marker51257	164	0.00756		Marker26944	27	3.23e-05											Marker28437	159	0.00852
Marker45797	116	0.00193		Marker51259	139	0.00153		Marker26944	32	5.835e-05											Marker28458	37	0.002
Marker45797	133	0.00040822		Marker51339	166	0.00162		Marker26944	164	3.0265e-05											Marker28458	134	0.00014622
Marker45797	161	0.0023		Marker51383	118	0.00532		Marker26984	50	0.00256											Marker28458	150	1.6999e-05
Marker45829	59	0.00919		Marker51389	48	0.00093751		Marker26999	16	4.4368e-05											Marker28492	124	0.00038408
Marker45833	108	0.00467		Marker51411	50	0.0029		Marker27013	143	0.00839											Marker28538	51	0.00060438
Marker45846	10	0.00376		Marker51509	116	0.00882		Marker27013	157	0.0089											Marker28538	146	0.00847
Marker45846	18	0.00357		Marker51529	21	0.00712		Marker27031	57	0.00198											Marker28548	27	0.00109
Marker45856	6	0.00585		Marker51530	6	0.0036		Marker27048	21	0.00822											Marker28570	164	8.8837e-15
Marker45856	65	0.00691		Marker51646	110	0.00279		Marker27073	75	0.00017935											Marker28587	66	0.00101
Marker45880	64	0.00626		Marker51734	21	0.00402		Marker27078	65	6.2258e-05											Marker28592	168	0.00437
Marker45950	65	0.00058023		Marker51761	102	0.00013078		Marker27113	65	0.00091882											Marker28695	131	0.00077451
Marker45956	128	0.00446		Marker51826	70	0.00594		Marker27148	54	0.00945											Marker28697	16	0.00118
Marker46121	112	0.00019065		Marker51898	35	0.00983		Marker27153	121	4.9435e-16											Marker28725	135	0.00682
Marker46150	155	0.00748		Marker51898	147	0.00801		Marker27153	165	5.1247e-16											Marker28753	98	0.00556
Marker46167	32	0.00686		Marker51911	103	0.004		Marker27164	17	0.00884											Marker28772	9	0.00947
Marker46167	42	0.00679		Marker51937	116	0.00305		Marker27170	34	5.1899e-08											Marker28830	136	0.00013483
Marker46240	162	0.00454		Marker51940	119	0.00445		Marker27178	116	0.00676											Marker28830	140	0.00013174
Marker46263	100	0.00362		Marker51997	10	0.00994		Marker27196	20	0.00111											Marker28857	61	2.6861e-05
Marker46263	146	0.003		Marker52040	19	0.00225		Marker27214	54	0.00339											Marker28901	126	6.1086e-05
Marker46294	7	0.0096		Marker52068	77	0.00697		Marker27252	133	1.2603e-05											Marker28908	140	0.00452
Marker46294	35	0.0096		Marker52070	49	0.00669		Marker27277	44	0.00459											Marker28908	152	0.00010116
Marker46400	145	0.00786		Marker52070	72	0.00293		Marker27286	104	0.00020308											Marker28909	29	3.1642e-08
Marker46458	100	0.00491		Marker52088	128	0.00019123		Marker27381	54	0.00831											Marker28909	65	3.1642e-08
Marker46483	160	0.0073		Marker52100	70	0.00295		Marker27423	30	0.00474											Marker28976	20	3.4603e-06
Marker46547	113	0.00789		Marker52178	112	0.00062001		Marker27423	55	0.00181											Marker28976	149	0.00283
Marker46564	24	0.00139		Marker52178	135	0.00029135		Marker27423	118	0.00197											Marker28979	108	0.00011969
Marker46639	20	0.00065677		Marker52313	114	0.0059		Marker27477	36	1.0435e-05											Marker29003	97	0.00045549
Marker46639	21	0.0002726		Marker52313	148	0.00708		Marker27495	107	0.00021332											Marker29017	118	0.00072896
Marker46639	47	0.00304		Marker52370	130	0.00132		Marker275157	48	0.00037468											Marker29031	99	0.00425
Marker46639	57	0.00281		Marker52397	151	0.00841		Marker27517	42	0.00898											Marker29032	21	0.00863
Marker46639	147	0.00042741		Marker52414	69	0.00892		Marker27557	40	1.2641e-08											Marker29032	26	0.00863
Marker46672	13	0.00348		Marker52490	11	0.00367		Marker27557	97	1.8716e-08											Marker29032	134	0.00863
Marker46717	61	0.00525		Marker52544	70	0.00193		Marker27563	31	8.6801e-05											Marker29032	153	0.00863
Marker46745	14	0.0076		Marker52544	147	0.00030987		Marker27563	138	0.00024343											Marker29032	165	0.00863
Marker46745	66	0.0051		Marker52553	146	0.00486		Marker27602	104	0.00029267											Marker29087	118	0.00606
Marker46760	156	0.00088198		Marker52621	155	0.00886		Marker27602	135	0.00028516											Marker29092	31	0.00763
Marker46787	8	0.00891		Marker52623	129	0.00478		Marker27605	139	0.00334											Marker29095	131	0.0004059
Marker46799	104	0.00102		Marker52696	139	0.00582		Marker27609	56	0.00701											Marker29095	166	0.00063942
Marker46859	3	0.00981		Marker52696	161	0.00951		Marker27609	102	1.4234e-12											Marker29118	17	0.00149
Marker46859	26	0.00976		Marker52714	34	0.00094559		Marker27609	104	1.8196e-12											Marker29129	131	5.842e-06
Marker46862	104	0.00944		Marker52714	164	0.00267		Marker27654	51	0.00308											Marker29129	156	3.0324e-08
Marker46862	107	0.00631		Marker52776	103	0.00413		Marker27654	69	0.00376											Marker29152	60	8.7169e-09
Marker46915	58	0.00323		Marker52776	124	0.0008298		Marker27655	58	1.4482e-08											Marker29159	160	0.00931
Marker46915	143	0.00294		Marker52795	10	0.00115		Marker27668	33	0.00352											Marker29163	38	9.2712e-15
Marker46930	38	0.00042599		Marker52795	95	0.0034		Marker27694	151	9.5289e-39											Marker29163	124	1.0336e-14
Marker46951	12	0.00341		Marker52795	126	0.00383		Marker27709	110	0.00145											Marker29163	135	9.5437e-15
Marker47070	67	0.00359		Marker52845	126	0.00615		Marker277306	106	0.00473											Marker29163	140	1.0219e-14
Marker47092	20	0.00357		Marker53071	164	0.00976		Marker27745	38	0.00896											Marker29217	109	1.3842e-08
Marker47107	41	0.00249		Marker53267	106	0.00474		Marker27788	151	0.00093173											Marker29217	157	1.385e-08
Marker47107	104	0.00072349		Marker53316	33	0.00492		Marker27810	67	1.1483e-07											Marker29246	66	2.9407e-09
Marker47107	106	0.00249		Marker53316	38	0.0028		Marker27826	104	4.7682e-05											Marker29246	143	1.1592e-14
Marker47187	113	0.00069771		Marker53326	109	0.00915		Marker27846	75	0.00018389											Marker29250	14	0.00644
Marker47187	146	0.00271		Marker53327	17	0.00894		Marker27853	165	4.6927e-40											Marker29367	65	0.00111
Marker47429	42	0.00584		Marker53327	68	0.0056		Marker27923	74	0.00603											Marker29367	128	0.00038499
Marker47436	129	0.00699		Marker53342	4	0.0028		Marker27977	32	0.00026342											Marker29386	100	0.00152
Marker47550	4	0.0061		Marker53356	3	0.00588		Marker27977	142	0.00234											Marker29469	41	0.00010646
Marker47679	41	0.00015864		Marker53356	161	0.00658		Marker27977	164	0.00218											Marker29469	110	4.3291e-06
Marker47679	120	0.00038669		Marker53363	47	0.00953		Marker27988	62	0.00805											Marker29477	97	4.1043e-06
Marker47688	22	0.00062433		Marker53681	45	0.00171		Marker27996	23	0.00116											Marker29479	3	0.00259
Marker47726	14	0.00548		Marker53716	19	0.00646		Marker28005	137	7.5507e-06											Marker29479	65	9.9005e-15
Marker47763	76	0.00168		Marker53763	67	0.00176		Marker28015	14	3.5083e-05											Marker29479	110	1.0119e-14
Marker47763	164	0.0016		Marker53816	54	0.00922		Marker28087	47	0.00708											Marker29480	37	1.5026e-08
Marker47768	26	0.00498		Marker53861	63	0.00894		Marker28087	54	0.00718											Marker29498	139	0.00357
Marker47867	134	0.00588		Marker53861	113	0.00872		Marker28121	120	0.00551											Marker29515	23	0.00117
Marker47902	9	0.00024726		Marker53904	37	0.00175		Marker281471	101	0.00302											Marker29544	139	0.00020265
Marker47902	12	4.4555e-07		Marker53912	137	0.00544		Marker28148	101	0.00484											Marker29557	136	6.4223e-05
Marker47902	145	1.4047e-06		Marker53955	104	0.00529		Marker28195	133	0.00013073											Marker29562	109	0.005
Marker47984	130	0.00373		Marker53965	164	0.00222		Marker28218	123	0.00886											Marker29563	59	0.00136
Marker48119	45	0.00079301		Marker53986	6	0.008		Marker28222	156	0.00448											Marker29582	26	1.9101e-08
Marker48146	151	0.00025748		Marker53986	23	0.00798		Marker28287	28	0.00059067											Marker29582	42	8.5436e-09
Marker48230	105	0.00030345		Marker54009	136	0.00572		Marker28295	62	0.00040338											Marker29629	26	0.00049212
Marker48352	36	0.00919		Marker54091	65	0.0014		Marker28348	112	3.6607e-05											Marker29633	62	0.00223
Marker48352	109	0.00919		Marker54091	100	0.0014		Marker28371	124	0.00043583											Marker29660	20	0.00846
Marker48385	113	0.0083		Marker54091	158	0.0014		Marker28371	142	0.00043583											Marker29660	112	0.0066
Marker48409	106	0.00742		Marker54154	18	0.00756		Marker28371	157	0.00043583											Marker29693	45	0.00187
Marker48411	31	0.00381		Marker54198	167	0.00237		Marker28380	21	0.00276											Marker29693	51	6.5493e-08
Marker48442	139	0.00512		Marker54500	41	6.0295e-05		Marker28400	121	0.00083127											Marker29701	49	5.3786e-09
Marker48466	27	0.00103		Marker54501	54	0.00277		Marker28458	37	0.00305											Marker29701	144	1.167e-06
Marker48582	42	0.00204		Marker54514	113	0.00015509		Marker28458	134	0.00013829											Marker29701	162	0.00999
Marker48597	6	0.00427		Marker54596	42	0.00793		Marker28458	150	8.547e-06											Marker29704	4	0.00082736
Marker48649	19	0.00325		Marker54614	117	0.0091		Marker28492	124	0.00018298											Marker29720	28	0.00011284
Marker48700	123	0.00125		Marker54685	11	0.0009206		Marker28538	51	0.00039577											Marker29723	140	6.5704e-05
Marker48700	128	0.00568		Marker54694	56	0.00398		Marker28548	27	0.00165											Marker29794	50	1.6435e-06
Marker48745	163	0.00253		Marker54694	156	0.00323		Marker28570	164	4.2483e-41											Marker29823	19	7.2507e-05
Marker48774	59	0.00455		Marker54694	163	0.00415		Marker28578	6	0.00932											Marker29842	71	0.00061853
Marker48807	10	0.00595		Marker54774	57	0.00627		Marker28587	66	0.00103											Marker29844	97	3.4032e-05
Marker48822	16	0.00991		Marker54788	32	0.0037		Marker28592	168	0.00254											Marker29918	95	0.00542
Marker48844	51	0.00074745		Marker54801	39	0.00907		Marker28695	131	0.00028269											Marker29955	102	0.00339
Marker48844	68	0.00857		Marker54845	111	0.00010853		Marker28697	16	0.00043985											Marker29959	99	0.00264
Marker48846	127	0.00184		Marker54871	66	0.00023953		Marker28725	135	0.00564											Marker30000	20	0.00867
Marker48878	128	0.00332		Marker54871	143	0.00499		Marker28753	98	0.00884											Marker30024	25	0.00451
Marker48878	142	0.00562		Marker54880	109	0.00847		Marker28830	136	3.5811e-05											Marker30024	33	0.00446
Marker48895	4	0.00873		Marker54898	26	0.00709		Marker28830	140	3.4445e-05											Marker30025	100	6.4565e-05
Marker48895	136	0.00722		Marker54910	50	0.00271		Marker28857	61	1.0897e-05											Marker30027	10	0.00672
Marker48979	29	0.00469		Marker54910	51	0.00259		Marker28901	126	1.2745e-05											Marker30061	62	0.00199
Marker48988	137	3.4838e-05		Marker54969	54	0.00768		Marker28904	135	0.00968											Marker30061	102	0.004
Marker48995	154	0.00155		Marker54990	74	0.00716		Marker28908	140	0.00236											Marker30064	20	9.0299e-05
Marker49070	66	0.00104		Marker54990	155	0.00127		Marker28908	152	1.7822e-05											Marker30064	24	5.8656e-05
Marker49070	134	0.00104		Marker55012	7	0.00132		Marker28909	29	1.4435e-11											Marker30112	50	3.5704e-06
Marker49082	152	0.00658		Marker55020	41	0.00771		Marker28909	65	1.4435e-11											Marker30113	123	0.00088062
Marker49138	121	0.00042597		Marker55040	156	0.00227		Marker28976	20	3.5167e-07											Marker30122	12	0.00509
Marker49161	120	2.37e-06		Marker55131	110	0.00295		Marker28976	149	0.00276											Marker30122	121	7.7561e-05
Marker49168	102	0.00908		Marker55232	28	0.00574		Marker28979	108	7.9708e-05											Marker30179	28	0.00561
Marker49206	151	0.00975		Marker55232	53	0.00058478		Marker29003	97	0.00018747											Marker30195	6	0.00401
Marker49210	104	0.006		Marker55276	38	0.00149		Marker29017	118	0.00045062											Marker30218	38	0.00075441
Marker49216	17	0.00438		Marker55276	98	0.00077253		Marker29025	108	0.00869											Marker30218	51	0.00075441
Marker49243	45	0.00906		Marker55277	30	0.00030721		Marker29025	145	0.00849											Marker30218	106	6.6873e-08
Marker49243	108	0.00906		Marker55388	4	0.00772		Marker29031	99	0.00355											Marker30218	121	6.6873e-08
Marker49337	104	0.00741		Marker55490	139	0.00038453		Marker29087	118	0.00405											Marker30218	132	6.6873e-08
Marker49337	106	0.00404		Marker55600	106	0.00231		Marker29092	31	0.00935											Marker30229	111	1.8584e-08
Marker49584	117	0.00885		Marker55638	114	0.00312		Marker29095	131	0.00055373											Marker30230	24	6.0346e-05
Marker49584	151	0.00929		Marker55674	45	0.0075		Marker29095	166	0.00101											Marker30231	112	0.00010591
Marker49601	110	0.00509		Marker55731	59	0.00909		Marker29118	17	0.00076396											Marker30248	122	1.2036e-08
Marker49639	69	0.00145		Marker55734	98	0.00125		Marker29129	131	7.0148e-07											Marker30259	145	0.00744
Marker49683	130	0.00634		Marker55766	49	0.00396		Marker29129	156	4.6607e-11											Marker30260	125	0.00316
Marker49901	26	0.00685		Marker55808	50	0.00317		Marker29152	60	1.044e-12											Marker30261	163	8.5797e-09
Marker49901	32	9.1051e-05		Marker55830	60	0.00818		Marker29159	160	0.00433											Marker30272	166	0.00067161
Marker49901	128	0.00178		Marker55830	61	0.00791		Marker29163	38	7.1914e-41											Marker30289	12	0.00058705
Marker49901	141	0.00094678		Marker55902	115	0.00432		Marker29163	124	2.2081e-40											Marker30289	40	0.00026334
Marker49901	146	0.00105		Marker55953	115	0.00554		Marker29163	135	1.0387e-40											Marker30289	122	0.00026334
Marker49931	25	5.9483e-05		Marker55954	167	0.00403		Marker29163	140	1.8721e-40											Marker30293	57	0.00492
Marker49955	16	0.00596		Marker56089	18	0.00483		Marker29217	109	3.3926e-12											Marker30329	45	0.00278
Marker49955	46	0.00599		Marker56194	114	0.00659		Marker29217	157	3.3956e-12											Marker30329	49	0.00531
Marker49955	62	0.00423		Marker56227	97	0.00872		Marker29237	26	0.00629											Marker30329	59	9.393e-09
Marker49970	13	0.00019914		Marker56230	97	0.00582		Marker29246	66	4.5422e-14											Marker30329	147	0.00038536
Marker49970	46	0.00041885		Marker56274	46	0.00021221		Marker29246	143	7.1227e-40											Marker30352	144	0.00259
Marker49970	96	0.00592		Marker56274	155	3.075e-05		Marker29250	14	0.00542											Marker30364	61	0.00262
Marker50013	110	0.00242		Marker56417	108	0.00233		Marker29367	65	0.00101											Marker30371	102	0.00407
Marker50021	128	0.00087955		Marker56421	31	0.00096945		Marker29367	128	0.00028799											Marker30399	32	0.00443
Marker50021	134	0.00093625		Marker56504	128	0.00653		Marker29386	100	0.00081714											Marker30399	47	0.00444
Marker50052	11	0.00348		Marker56532	14	0.00036364		Marker29453	49	0.00906											Marker30400	13	9.4654e-15
Marker50088	145	8.1588e-05		Marker56617	33	0.00732		Marker29469	41	3.8644e-05											Marker30400	146	0.00278
Marker50113	142	0.00958		Marker56631	56	0.00592		Marker29469	110	4.2459e-07											Marker30411	124	0.00061413
Marker50136	147	0.0096		Marker56674	109	0.00496		Marker29477	97	1.2025e-07											Marker30415	158	0.00809
Marker50146	40	0.00863		Marker56815	142	0.00988		Marker29479	3	0.00149											Marker30419	46	0.00071626
Marker50203	164	0.00969		Marker56824	128	0.00588		Marker29479	65	1.3867e-40											Marker30430	108	0.0001194
Marker50217	12	0.00905		Marker56824	144	0.00588		Marker29479	110	1.7437e-40											Marker30442	72	0.00511
Marker50217	58	0.00288		Marker56871	153	0.00063573		Marker29480	37	1.5947e-11											Marker30472	62	0.00027121
Marker50217	114	0.00071321		Marker56895	18	0.00365		Marker29498	139	0.00262											Marker30475	75	0.0087
Marker50217	166	0.00071483		Marker56895	27	0.0017		Marker29515	23	0.001											Marker30490	23	0.00247
Marker50281	19	0.00703		Marker56906	38	0.00493		Marker29544	139	0.00022672											Marker30490	159	0.00026652
Marker50281	158	0.00456		Marker56906	128	0.00257		Marker29557	136	9.9357e-06											Marker30519	130	5.1413e-14
Marker50301	138	0.000642		Marker57016	166	0.0031		Marker29562	109	0.00392											Marker30542	39	0.00134
Marker50492	108	0.00767		Marker57112	103	0.00497		Marker29563	59	0.0018											Marker30542	53	0.00435
Marker50558	120	0.00604		Marker57173	64	0.00045582		Marker29582	26	4.57e-12											Marker30544	65	0.00019464
Marker50616	23	0.00389		Marker57278	45	0.0033		Marker29582	42	4.7587e-13											Marker30544	69	0.00888
Marker50628	132	0.00073297		Marker57340	61	0.00986		Marker29629	26	0.00031576											Marker30544	100	0.00018626
Marker50671	110	0.00465		Marker57363	27	0.00699		Marker29633	62	0.00219											Marker30547	94	0.00044315
Marker50671	167	0.00841		Marker57363	43	0.005		Marker29660	20	0.00682											Marker30594	99	0.00768
Marker50673	122	0.00368		Marker57454	6	0.00385		Marker29660	112	0.00511											Marker30594	121	0.00901
Marker50703	99	0.00944		Marker57550	9	0.00678		Marker29693	45	0.00239											Marker30620	11	0.00049791
Marker50730	133	0.00262		Marker57655	103	0.00010907		Marker29693	51	6.6873e-10											Marker30620	23	0.00049791
Marker50743	67	0.00479		Marker57695	31	0.0028		Marker29701	49	1.659e-13											Marker30620	160	0.00048287
Marker50755	20	0.00829		Marker57716	163	0.00975		Marker29701	144	2.3269e-08											Marker30672	130	0.00017955
Marker50829	58	0.00489		Marker57754	26	0.00912		Marker29701	162	0.00744											Marker30739	13	0.00027091
Marker50829	143	0.0049		Marker57805	122	0.00088384		Marker29704	4	0.00035199											Marker30739	143	0.00026525
Marker50881	54	0.00229		Marker57815	34	0.00068712		Marker29720	28	3.9369e-05											Marker30765	130	3.9667e-06
Marker50881	165	0.00302		Marker57815	125	0.00166		Marker29723	140	1.0874e-05											Marker30820	51	0.00362
Marker50927	163	0.00504		Marker57830	91	0.00428		Marker29776	20	0.00825											Marker30857	128	2.3882e-06
Marker50937	24	0.00028166		Marker57855	35	0.00262		Marker29794	50	1.517e-07											Marker30902	37	2.2667e-05
Marker50964	18	0.00124		Marker57887	49	0.00988		Marker29796	106	0.00394											Marker30905	135	0.00177
Marker50987	70	0.0027		Marker57911	65	0.00675		Marker29823	19	3.2027e-05											Marker30921	16	1.2095e-08
Marker51083	143	0.00488		Marker57911	156	0.00649		Marker29842	71	0.00020579											Marker30921	111	0.00197
Marker51090	156	0.00967		Marker57920	60	0.00258		Marker29844	97	6.9322e-06											Marker30976	96	7.711e-05
Marker51106	13	0.00511		Marker57983	108	0.00198		Marker29918	95	0.00467											Marker30987	102	0.00349
Marker51156	100	0.00261		Marker58021	160	0.00524		Marker29955	102	0.00291											Marker31009	36	6.2672e-09
Marker51200	151	0.00614		Marker58054	73	0.00749		Marker29959	99	0.00258											Marker31009	52	6.2672e-09
Marker51213	142	0.00931		Marker58237	160	0.00837		Marker30000	20	0.00671											Marker31009	55	6.2672e-09
Marker51213	143	0.00931		Marker58248	59	0.00961		Marker30024	25	0.00451											Marker31014	150	0.00014962
Marker51259	139	0.00073148		Marker58293	139	0.00677		Marker30024	33	0.00445											Marker31038	107	6.2771e-05
Marker51331	42	0.00772		Marker58294	102	0.00855		Marker30025	100	2.5097e-05											Marker31085	38	0.00196
Marker51340	12	0.00829		Marker58326	15	0.00124		Marker30061	62	0.00163											Marker31085	53	0.00020919
Marker51365	47	0.00396		Marker58328	44	0.00026863		Marker30061	102	0.00315											Marker31085	126	0.00566
Marker51378	110	0.0034		Marker58328	52	2.8554e-05		Marker30064	20	0.00010505											Marker31129	74	0.0004465
Marker51436	32	0.00573		Marker58328	101	2.1135e-05		Marker30064	24	6.6403e-05											Marker31129	139	0.0004465
Marker51473	119	0.0064		Marker58375	48	0.00666		Marker30112	50	2.4916e-07											Marker31163	68	0.00106
Marker51530	6	0.00237		Marker58418	42	0.00052741		Marker30113	123	0.0008978											Marker31190	49	0.00043999
Marker51569	127	0.00408		Marker58418	57	0.00731		Marker30122	12	0.00307											Marker31194	123	5.0042e-05
Marker51569	148	0.00194		Marker58432	26	0.00042199		Marker30122	121	8.9381e-06											Marker31194	140	9.2477e-09
Marker51659	30	0.00373		Marker58445	131	0.00068079		Marker30132	116	0.00975											Marker31203	34	0.0004346
Marker51685	35	0.00304		Marker58465	123	0.00702		Marker30179	28	0.00403											Marker31258	136	0.004
Marker51726	10	0.00911		Marker58465	146	0.00864		Marker30195	6	0.00382											Marker31288	149	3.9209e-14
Marker51837	129	0.0001181		Marker58506	75	0.00275		Marker30218	38	0.00021504											Marker31296	65	0.00213
Marker51943	47	0.00066869		Marker58633	119	0.00032087		Marker30218	51	0.00021504											Marker31302	132	4.9623e-14
Marker51959	138	0.00524		Marker58641	116	0.0054		Marker30218	106	1.2559e-11											Marker31306	14	0.00062355
Marker52038	99	0.00377		Marker58643	9	0.00369		Marker30218	121	1.2559e-11											Marker31382	164	0.00939
Marker52071	73	0.00221		Marker58653	73	0.00050294		Marker30218	132	1.2559e-11											Marker31407	75	9.3905e-08
Marker52088	128	0.008		Marker58662	74	0.00898		Marker30227	34	5.1423e-05											Marker31481	115	7.6784e-09
Marker52142	100	0.00885		Marker58693	128	0.00101		Marker30227	58	1.8414e-06											Marker31534	153	0.00269
Marker52192	11	0.00545		Marker58755	51	0.00252		Marker30227	109	5.483e-05											Marker31583	27	0.003
Marker52211	54	0.00797		Marker58788	144	0.00345		Marker30227	111	5.483e-05											Marker31583	61	0.00404
Marker52211	55	0.00834		Marker58810	9	0.0067		Marker30227	144	5.8084e-05											Marker31583	102	0.00187
Marker52293	113	0.00323		Marker58934	159	0.00715		Marker30229	111	4.389e-11											Marker31662	19	0.00557
Marker52293	128	0.00146		Marker58949	127	0.00304		Marker30230	24	5.4232e-05											Marker31671	47	2.4143e-08
Marker52313	33	0.00062365		Marker58968	22	0.00077371		Marker30231	112	3.045e-05											Marker31671	50	2.196e-08
Marker52623	129	0.00351		Marker59102	13	0.00364		Marker30248	122	2.0471e-12											Marker31694	33	0.00030679
Marker52670	131	0.00897		Marker59144	106	0.00243		Marker30259	145	0.00517											Marker31723	4	9.8679e-15
Marker52670	162	0.00056575		Marker59165	158	0.00132		Marker30260	125	0.0035											Marker31738	97	1.0521e-14
Marker52795	95	0.00519		Marker59188	24	0.00474		Marker30261	163	1.3165e-11											Marker31787	97	0.00512
Marker52795	102	0.00394		Marker59188	67	0.00474		Marker30263	10	0.00943											Marker31788	35	0.00245
Marker52866	32	0.00803		Marker59188	69	0.00462		Marker30263	25	0.00943											Marker31905	57	1.3284e-14
Marker52882	69	0.00499		Marker59219	60	1.7491e-05		Marker30272	166	0.00022059											Marker31912	129	0.00077887
Marker52882	147	0.00819		Marker59229	5	0.00928		Marker30289	12	0.00034894											Marker31941	14	0.00169
Marker52893	152	0.00451		Marker59274	17	0.00068317		Marker30289	40	0.00015371											Marker31967	140	0.00152
Marker52990	5	0.00055765		Marker59305	167	0.00964		Marker30289	122	0.00015371											Marker31970	130	0.00314
Marker52990	63	0.00044489		Marker59313	7	0.00528		Marker30293	57	0.00297											Marker31978	153	0.00398
Marker53017	148	0.0001702		Marker59332	158	0.00592		Marker30329	45	0.00157											Marker31993	155	0.00851
Marker53106	136	2.1466e-07		Marker59427	38	0.00501		Marker30329	49	0.00352											Marker32003	160	1.904e-05
Marker53127	141	0.00828		Marker59685	17	0.00995		Marker30329	59	5.8764e-13											Marker32021	35	1.9306e-05
Marker53130	6	0.00793		Marker59766	74	0.00378		Marker30329	147	0.00013863											Marker32021	51	0.00379
Marker53206	74	0.00957		Marker59771	76	0.00102		Marker30334	61	0.00578											Marker32067	54	0.00031646
Marker53352	124	0.00074586		Marker59814	7	0.00901		Marker30352	144	0.00416											Marker32127	30	0.00037424
Marker53417	39	0.00168		Marker59876	12	0.00409		Marker30364	61	0.00114											Marker32127	38	0.00037424
Marker53424	106	0.00128		Marker59876	142	0.00222		Marker30371	102	0.00455											Marker32127	65	0.00037424
Marker53434	118	0.00948		Marker59884	120	0.0045		Marker30399	32	0.00192											Marker32127	124	0.00037424
Marker53464	142	0.00762		Marker59895	57	0.00072266		Marker30399	47	0.00204											Marker32139	11	0.00916
Marker53474	159	0.00529		Marker59974	33	0.00019302		Marker30400	13	9.5785e-41											Marker32178	101	9.3357e-07
Marker53551	129	0.00238		Marker60054	32	0.00262		Marker30400	146	0.00158											Marker32206	131	0.0029
Marker53551	131	0.00238		Marker60163	143	0.00414		Marker30411	124	0.00028439											Marker32208	123	0.00076679
Marker53551	159	0.00238		Marker60168	46	0.00425		Marker30415	158	0.00932											Marker32213	52	2.9905e-08
Marker53628	22	0.00547		Marker60253	108	0.00365		Marker30419	46	0.00039296											Marker32213	101	0.00011332
Marker53628	98	0.00374		Marker60394	120	0.00224		Marker30430	108	4.3605e-05											Marker32213	107	0.00011332
Marker53635	7	7.3445e-07		Marker60413	162	0.00719		Marker30442	72	0.00352											Marker32214	144	0.00030901
Marker53635	23	7.3445e-07		Marker60678	67	0.00332		Marker30472	62	0.00010235											Marker32259	50	0.00505
Marker53635	75	7.3445e-07		Marker60686	147	0.0042		Marker30475	75	0.00708											Marker32259	52	0.00505
Marker53639	122	0.00468		Marker60686	149	0.00121		Marker30490	23	0.00293											Marker32261	124	0.00137
Marker53639	136	0.00279		Marker60692	23	0.00257		Marker30490	159	0.00025724											Marker32272	71	0.00987
Marker53639	164	0.00578		Marker60713	9	0.00849		Marker30519	130	8.3564e-35											Marker32272	125	0.00091947
Marker53667	138	0.00247		Marker60713	10	0.00849		Marker30542	39	0.00211											Marker32272	131	0.00091947
Marker53671	31	0.00219		Marker60886	46	0.00201		Marker30542	53	0.00691											Marker32272	144	0.00091947
Marker53739	51	0.00157		Marker60989	72	0.00355		Marker30544	65	4.4355e-05											Marker32272	160	0.00091947
Marker53763	67	0.00823		Marker61026	151	0.00036682		Marker30544	69	0.00646											Marker32286	107	0.00126
Marker53795	13	0.00108		Marker61030	39	0.00249		Marker30544	100	4.2688e-05											Marker322964	154	0.00093333
Marker53839	38	0.00931		Marker61030	102	0.00365		Marker30547	94	0.00047726											Marker32322	8	4.206e-14
Marker53839	39	0.00931		Marker61089	127	0.0029		Marker30594	99	0.00772											Marker32403	53	3.8577e-05
Marker53839	54	0.00931		Marker61115	14	0.00922		Marker30594	121	0.00908											Marker32446	62	0.00904
Marker53861	63	0.00742		Marker61121	96	0.00858		Marker30620	11	0.00023876											Marker32487	15	1.5873e-14
Marker53899	94	0.00602		Marker61161	15	0.00175		Marker30620	23	0.00023876											Marker32487	70	1.5873e-14
Marker53899	122	0.00223		Marker61236	40	0.00506		Marker30620	160	0.00023211											Marker32487	137	1.5637e-14
Marker53919	50	0.00186		Marker61236	48	0.00506		Marker30671	44	0.005											Marker32522	165	0.00113
Marker53965	164	9.7263e-05		Marker61253	151	0.00391		Marker30671	158	0.005											Marker325738	145	0.00065083
Marker53972	108	6.9305e-07		Marker61267	26	0.00491		Marker30672	130	1.9282e-05											Marker32581	143	0.00020864
Marker54038	56	0.00485		Marker61269	54	0.0017		Marker30734	74	0.00060923											Marker32587	167	0.0044
Marker54067	109	0.00145		Marker61365	56	0.00184		Marker30739	13	0.00012512											Marker32626	70	0.00698
Marker54122	16	0.00281		Marker61392	60	0.00571		Marker30739	143	0.00011389											Marker32654	52	1.6441e-10
Marker54130	125	0.0092		Marker61479	150	0.00604		Marker30765	130	4.6965e-07											Marker32676	32	0.00084657
Marker54195	63	6.3717e-08		Marker61533	100	0.00092565		Marker30783	139	0.009											Marker32676	41	0.00084657
Marker54195	146	0.00478		Marker61533	157	2.0748e-05		Marker30808	118	0.0008363											Marker32676	59	0.00074419
Marker54270	22	0.00684		Marker61582	21	0.00915		Marker30820	51	0.00145											Marker32676	108	0.00768
Marker54285	18	0.00922		Marker61605	20	0.00191		Marker30857	128	4.0547e-07											Marker32676	147	0.00771
Marker54318	13	0.00307		Marker61658	67	0.00080829		Marker30902	37	3.1599e-06											Marker32684	61	0.00744
Marker54318	41	0.00307		Marker62025	125	0.0085		Marker30905	135	0.0007113											Marker32765	68	0.00418
Marker54318	50	0.00307		Marker62056	153	0.00622		Marker30921	16	1.4562e-12											Marker32775	55	0.0061
Marker54318	66	0.00307		Marker62209	103	0.00158		Marker30921	111	0.00127											Marker327762	27	3.4331e-05
Marker54380	139	0.00315		Marker62266	127	0.00607		Marker30976	96	1.6319e-05											Marker32799	12	0.00806
Marker54428	5	0.00146		Marker62314	147	0.00854		Marker30987	102	0.0019											Marker32847	120	2.4261e-05
Marker54579	25	0.00324		Marker62333	27	0.00129		Marker31009	36	2.4758e-13											Marker32851	9	4.3635e-05
Marker54639	27	0.00063252		Marker62418	57	0.0086		Marker31009	52	2.4758e-13											Marker32851	21	4.3635e-05
Marker54682	76	0.00628		Marker62427	32	0.00952		Marker31009	55	2.4187e-13											Marker32851	158	4.3864e-05
Marker54694	56	0.00356		Marker62484	114	0.00817		Marker31014	150	2.3496e-05											Marker32897	27	0.00205
Marker54774	107	0.00102		Marker62492	158	0.00397		Marker31038	10	0.00924											Marker32897	44	0.00204
Marker54801	39	0.0015		Marker62572	15	0.00030105		Marker31038	107	2.2871e-05											Marker32897	112	0.00215
Marker54845	162	0.00233		Marker62574	122	0.00163		Marker31085	38	0.00061681											Marker32912	39	0.00104
Marker54857	137	0.00915		Marker62709	98	0.00144		Marker31085	53	3.4513e-05											Marker32912	77	0.00098996
Marker54871	66	0.0086		Marker62796	41	0.00503		Marker31085	126	0.00233											Marker32930	36	0.00568
Marker54880	109	0.00292		Marker62803	124	0.00896		Marker31129	74	0.00015001											Marker33057	73	2.4132e-08
Marker54910	45	0.00958		Marker62870	145	0.00105		Marker31129	139	0.00015001											Marker33057	138	2.3716e-08
Marker54951	127	0.00299		Marker62909	144	0.00263		Marker31163	68	0.000508											Marker33059	121	0.00647
Marker54982	103	0.00543		Marker62932	39	0.00318		Marker31163	122	0.00787											Marker33068	28	0.00623
Marker54999	62	0.00556		Marker62947	121	0.00282		Marker31163	136	0.00787											Marker33091	70	0.00232
Marker55012	7	1.2612e-05		Marker62974	105	0.00338		Marker31190	49	0.00017689											Marker33099	120	0.00105
Marker55060	12	0.00921		Marker63009	127	0.00037299		Marker31194	123	8.2299e-06											Marker33122	60	0.0091
Marker55096	24	0.00456		Marker63056	62	0.00134		Marker31194	140	1.2425e-12											Marker33122	100	0.00938
Marker55128	96	0.00758		Marker63095	13	0.00637		Marker31203	34	0.00058409											Marker33122	103	0.00901
Marker55128	163	0.00639		Marker63126	141	0.00257		Marker31258	136	0.00492											Marker33122	128	0.0091
Marker55184	20	0.00080266		Marker63162	130	0.00083942		Marker31288	149	1.9955e-35											Marker33125	19	0.00059715
Marker55184	29	0.00080266		Marker63194	46	0.00045594		Marker31296	65	0.00114											Marker33130	60	0.00807
Marker55184	77	0.00131		Marker63194	50	0.00045594		Marker31302	132	1.14e-34											Marker33132	95	1.0009e-14
Marker55184	114	0.00080266		Marker63305	29	0.00074262		Marker31306	14	0.00082406											Marker33203	106	0.00021949
Marker55184	148	0.00080266		Marker63346	5	0.00501		Marker31382	164	0.00399											Marker33203	151	2.4656e-07
Marker55244	101	0.00971		Marker63346	6	0.00501		Marker31407	75	9.5233e-11											Marker33205	24	3.0813e-08
Marker55244	110	0.00971		Marker63346	33	0.00478		Marker31435	32	0.00725											Marker33225	31	0.00803
Marker55276	38	0.00119		Marker63534	136	0.00804		Marker31481	115	1.1372e-12											Marker33251	140	0.00022588
Marker55276	98	0.00025396		Marker63629	61	0.0028		Marker31515	111	0.00754											Marker33252	57	1.7922e-06
Marker55340	35	0.00364		Marker63629	102	0.0028		Marker31534	153	0.00196											Marker33277	102	0.00032092
Marker55442	109	0.00348		Marker63658	53	0.00497		Marker31583	27	0.00169											Marker33281	147	1.0031e-14
Marker55468	17	0.00764		Marker63658	103	0.00415		Marker31583	61	0.00257											Marker33309	6	0.00452
Marker55490	139	0.00055227		Marker63658	121	0.00415		Marker31583	102	0.00081827											Marker33322	128	0.00382
Marker55552	141	0.00412		Marker63658	142	0.00514		Marker31608	39	0.00982											Marker33350	139	0.00013418
Marker55578	71	0.00731		Marker63658	154	0.00514		Marker31608	44	0.00373											Marker33351	95	0.00010894
Marker55589	13	0.00891		Marker63738	63	0.0079		Marker31615	48	0.00957											Marker33367	116	0.00071833
Marker55600	106	0.00246		Marker63801	21	0.00079897		Marker31662	19	0.00504											Marker333979	122	0.00618
Marker55600	107	0.0031		Marker63942	160	0.00668		Marker31671	47	2.0554e-11											Marker33460	123	0.00834
Marker55650	68	0.00661		Marker63993	24	0.00543		Marker31671	50	1.1848e-11											Marker33585	27	0.00095753
Marker55684	55	0.00572		Marker64034	99	0.00851		Marker31694	33	6.1869e-05											Marker33708	51	0.00012221
Marker55768	13	0.00966		Marker64128	28	0.00947		Marker31723	4	1.2403e-40											Marker33740	34	0.00665
Marker55800	39	0.00415		Marker64328	113	0.00319		Marker31738	97	2.4999e-40											Marker33740	52	0.00695
Marker55800	48	0.00168		Marker64450	161	0.00747		Marker31788	35	0.00233											Marker33791	19	0.00138
Marker55826	97	0.00137		Marker64473	98	0.00063246		Marker31905	57	2.811e-39											Marker33821	126	0.00021439
Marker55874	113	0.00051468		Marker64519	20	0.00978		Marker31912	129	0.00024506											Marker33837	70	0.00557
Marker55881	114	0.00244		Marker64594	59	0.00394		Marker31941	14	0.0014											Marker33859	125	0.00105
Marker55929	75	0.00959		Marker64676	48	0.0061		Marker31967	140	0.00093456											Marker33889	34	0.00162
Marker55953	115	0.00183		Marker64676	106	0.00027237		Marker31970	130	0.00478											Marker33889	158	0.00719
Marker55965	11	0.00466		Marker64676	164	0.00048129		Marker31978	153	0.0027											Marker33895	139	5.7569e-06
Marker55967	158	0.00452		Marker64685	62	0.00124		Marker31993	155	0.00804											Marker33934	13	0.00864
Marker56055	16	0.00012533		Marker64685	131	0.00048557		Marker32003	160	1.4899e-06											Marker33934	19	0.00305
Marker56055	22	0.00012533		Marker64720	8	0.00994		Marker32021	35	2.798e-06											Marker33934	125	0.00253
Marker56103	133	0.00346		Marker64784	15	0.00801		Marker32021	51	0.00311											Marker33960	100	0.00263
Marker56118	17	0.0003356		Marker64875	31	0.00013665		Marker32067	54	0.00031552											Marker33960	127	0.00746
Marker56142	46	0.00046544		Marker64915	124	0.00946		Marker32127	30	0.0001613											Marker34153	35	0.00964
Marker56159	4	0.00173		Marker64977	47	0.00821		Marker32127	38	0.0001613											Marker34154	127	1.1373e-06
Marker56159	95	0.00104		Marker65001	158	0.00011822		Marker32127	65	0.0001613											Marker34176	99	0.00032095
Marker56308	42	0.00363		Marker65066	58	0.00946		Marker32127	124	0.0001613											Marker34180	67	9.0617e-05
Marker56308	48	0.00346		Marker65127	10	0.00448		Marker32139	11	0.00506											Marker34180	76	0.0008082
Marker56308	56	0.00579		Marker65127	137	0.00118		Marker32178	101	1.354e-08											Marker34248	8	0.0026
Marker56410	127	0.00962		Marker65189	103	0.00369		Marker32206	131	0.00226											Marker34328	143	0.00010145
Marker56439	5	0.00226		Marker65282	47	0.00996		Marker32208	123	0.00033458											Marker34328	165	0.00010145
Marker56441	159	0.00129		Marker65338	164	0.00749		Marker32213	52	6.2857e-12											Marker34345	98	0.00623
Marker56513	108	0.00036159		Marker65375	156	0.00219		Marker32213	101	1.8479e-05											Marker34345	109	5.9037e-05
Marker56529	28	0.00076349		Marker65380	54	0.00803		Marker32213	107	1.8479e-05											Marker34345	114	6.1351e-05
Marker56532	48	0.0098		Marker65450	39	0.00192		Marker32214	144	0.00023949											Marker343494	54	0.00033246
Marker56623	49	0.00811		Marker65470	98	0.00080462		Marker32259	50	0.0061											Marker343494	131	0.00033246
Marker56687	97	5.3446e-09		Marker65569	152	0.00103		Marker32259	52	0.0061											Marker34356	125	0.00541
Marker56792	4	0.00546		Marker65571	13	0.00111		Marker32261	124	0.00070601											Marker34361	102	0.00818
Marker56906	128	0.00452		Marker65571	41	0.00111		Marker32270	156	0.00252											Marker34380	64	3.8601e-05
Marker56907	8	0.00685		Marker65619	75	0.0094		Marker32272	71	0.00732											Marker34448	161	0.00047802
Marker56989	8	0.00299		Marker65747	155	0.00821		Marker32272	125	0.00042096											Marker34476	27	0.00428
Marker57045	34	0.00179		Marker65805	154	0.00784		Marker32272	131	0.00042096											Marker34478	14	0.00944
Marker57045	59	0.00137		Marker65808	75	0.00849		Marker32272	144	0.00042096											Marker34498	151	5.0381e-05
Marker57045	111	0.00206		Marker65827	164	0.00603		Marker32272	160	0.00042096											Marker34504	64	6.583e-07
Marker57065	56	0.00818		Marker66005	121	0.00999		Marker32286	107	0.00204											Marker34513	21	6.914e-06
Marker57131	55	0.00705		Marker66032	129	0.00201		Marker322964	154	0.00076967											Marker34536	137	1.5516e-06
Marker57167	28	0.00791		Marker66050	8	0.00894		Marker32322	8	4.9791e-36											Marker34544	72	0.00363
Marker57167	150	0.00584		Marker66132	10	0.00677		Marker32326	47	0.00964											Marker34558	52	0.00011226
Marker57177	9	0.00835		Marker66132	51	0.00677		Marker32364	120	0.00954											Marker34558	77	0.00011226
Marker57177	76	0.00835		Marker66199	98	0.0061		Marker32403	53	4.7644e-06											Marker34569	22	0.00034375
Marker57187	6	0.00306		Marker66295	129	0.00811		Marker32487	15	1.4278e-38											Marker34579	46	0.00304
Marker57187	151	0.00306		Marker66326	161	0.00219		Marker32487	70	1.4278e-38											Marker34588	63	0.00068006
Marker57312	71	0.00010491		Marker66490	107	0.00513		Marker32487	137	1.2564e-38											Marker34588	121	0.00118
Marker57363	147	0.00747		Marker66490	137	0.00524		Marker32522	165	0.00153											Marker34593	117	0.00106
Marker57371	142	0.00475		Marker66569	122	0.00509		Marker325738	145	0.0005324											Marker34600	148	0.00045034
Marker57378	156	6.8144e-07		Marker66601	59	0.00181		Marker32581	143	5.372e-05											Marker34602	156	0.00892
Marker57453	131	0.00235		Marker66605	25	0.0074		Marker32587	167	0.00309											Marker34603	136	8.404e-05
Marker57562	62	0.00428		Marker66818	5	0.00419		Marker32597	154	0.00177											Marker34651	57	0.00482
Marker57675	68	0.00353		Marker66857	24	0.00817		Marker32626	70	0.00605											Marker34659	58	0.0014
Marker57805	122	0.00427		Marker67030	67	0.00963		Marker32654	52	5.9247e-17											Marker34663	98	0.00702
Marker57830	77	0.00016373		Marker67078	107	0.00037889		Marker32667	103	0.00999											Marker34663	120	0.00952
Marker57830	91	0.00628		Marker67171	61	0.00642		Marker32674	67	0.00907											Marker34663	165	0.00655
Marker57887	49	0.00199		Marker67201	19	0.00276		Marker32676	32	0.0007542											Marker34758	145	0.00161
Marker57895	20	0.00324		Marker67201	51	0.00276		Marker32676	41	0.0007542											Marker34832	11	0.00042396
Marker57895	131	0.00426		Marker67224	55	0.00368		Marker32676	59	0.00090115											Marker34854	23	0.00633
Marker57911	65	0.00459		Marker67224	70	0.00564		Marker32676	108	0.00454											Marker34939	35	0.00733
Marker57911	103	0.0001039		Marker67224	145	0.00066461		Marker32676	147	0.0041											Marker34998	29	0.00241
Marker57912	55	0.00713		Marker67297	46	0.00202		Marker32684	61	0.00459											Marker35024	159	0.00662
Marker57955	129	0.00284		Marker67323	106	0.00098279		Marker32765	68	0.00537											Marker35065	149	0.00039337
Marker57988	137	0.00852		Marker67323	137	0.00187		Marker32775	40	0.00487											Marker35065	151	0.00039337
Marker58021	160	0.007		Marker67344	164	0.00353		Marker32775	55	0.00257											Marker35074	28	0.00462
Marker58065	37	0.00192		Marker67493	5	0.00050496		Marker327762	27	2.3963e-06											Marker35083	15	0.00802
Marker58079	144	0.00668		Marker67547	7	0.00584		Marker32847	120	7.4493e-06											Marker35137	145	4.9159e-05
Marker58162	56	0.00806		Marker67547	10	0.00584		Marker32851	9	2.5881e-05											Marker35152	106	0.00059299
Marker58232	15	0.00111		Marker67589	140	0.00833		Marker32851	21	2.5881e-05											Marker35152	113	0.0015
Marker58291	50	0.00846		Marker67668	157	0.00292		Marker32851	158	2.9066e-05											Marker35153	21	0.00885
Marker58291	74	0.00889		Marker67785	160	0.00774		Marker32874	39	0.00806											Marker35170	125	0.00912
Marker58328	44	0.00101		Marker67982	49	0.00719		Marker32897	27	0.00351											Marker35190	150	0.00447
Marker58328	52	0.00347		Marker68015	94	3.9015e-05		Marker32897	44	0.0037											Marker35225	154	0.00976
Marker58328	101	0.00043784		Marker68048	108	0.0043		Marker32897	112	0.00436											Marker35248	55	0.00686
Marker58451	71	0.00552		Marker68161	63	0.00674		Marker32910	65	0.00863											Marker35281	66	0.00351
Marker58470	9	0.00139		Marker68166	135	0.00375		Marker32910	141	0.00863											Marker35456	32	0.00937
Marker58470	132	0.00139		Marker68166	140	0.00375		Marker32912	39	0.00101											Marker35456	162	0.00012072
Marker58506	75	0.00094927		Marker68187	71	0.00411		Marker32912	77	0.00087851											Marker35468	35	5.4434e-06
Marker58529	142	1.3114e-06		Marker68228	109	0.00517		Marker32930	36	0.00408											Marker35560	19	2.8425e-08
Marker58541	122	0.00107		Marker68304	10	0.00259		Marker33057	73	1.9432e-11											Marker355953	72	4.4614e-05
Marker58608	124	0.00786		Marker68304	62	0.00259		Marker33057	138	1.5608e-11											Marker355953	117	6.5993e-05
Marker58749	41	0.00093056		Marker68304	153	0.00259		Marker33059	121	0.0027											Marker35598	14	0.00217
Marker58749	133	0.00516		Marker68328	47	0.00366		Marker33068	28	0.00729											Marker35611	30	0.00174
Marker58767	124	0.002		Marker68330	113	0.00884		Marker33091	70	0.00161											Marker35622	9	2.2065e-08
Marker58777	68	0.00011901		Marker68380	5	0.00268		Marker33099	120	0.00044521											Marker35622	31	2.1833e-08
Marker58788	144	0.00409		Marker68380	38	0.00255		Marker33122	60	0.00529											Marker35622	59	2.1833e-08
Marker58803	99	0.00689		Marker68380	63	0.00255		Marker33122	100	0.00572											Marker35622	101	1.0063e-14
Marker58968	22	0.00177		Marker68381	97	0.00457		Marker33122	103	0.00521											Marker35629	58	5.0016e-05
Marker59175	98	0.00487		Marker68381	121	0.00457		Marker33122	128	0.00529											Marker35638	20	0.00557
Marker59193	56	8.9499e-05		Marker68381	126	0.00457		Marker33125	19	0.00058706											Marker35654	60	0.00299
Marker59262	13	0.00934		Marker68493	38	0.00752		Marker33130	60	0.00487											Marker35675	17	4.8365e-08
Marker59305	167	0.00207		Marker68499	139	0.00672		Marker33132	95	1.8044e-40											Marker35675	166	4.8365e-08
Marker59313	7	0.00021941		Marker68499	147	0.00886		Marker33203	106	9.26e-05											Marker35694	102	0.00736
Marker59325	64	0.00108		Marker68597	119	0.00743		Marker33203	151	3.1255e-09											Marker35698	22	0.00073492
Marker59332	158	0.00837		Marker68623	151	0.00302		Marker33205	24	6.5223e-12											Marker35736	109	0.00367
Marker59352	104	0.00388		Marker68715	46	0.0037		Marker33225	31	0.0057											Marker35776	145	0.00051001
Marker59352	110	0.00388		Marker68769	62	0.00336		Marker33251	140	6.0975e-05											Marker35798	138	0.00595
Marker59410	156	0.00622		Marker68780	110	0.00795		Marker33252	57	2.5915e-08											Marker35828	32	0.00323
Marker59439	12	0.00167		Marker68780	117	0.00062113		Marker33262	34	0.01											Marker35828	67	0.00323
Marker59439	41	0.00443		Marker68780	158	0.00048391		Marker33277	102	0.00013633											Marker35828	71	0.00323
Marker59484	9	0.00423		Marker69040	63	0.00176		Marker33281	147	1.65e-40											Marker35828	104	0.00323
Marker59555	60	0.0039		Marker69075	148	0.00789		Marker33309	6	0.00189											Marker35858	4	0.0012
Marker59634	34	0.00359		Marker69085	23	0.00090283		Marker33322	128	0.00318											Marker35869	68	9.8141e-06
Marker59634	151	0.00605		Marker69191	135	0.00521		Marker33350	139	9.9041e-06											Marker35874	22	0.00657
Marker59671	132	0.00491		Marker69210	71	0.00954		Marker33351	95	2.0022e-05											Marker35877	30	3.7455e-09
Marker59775	100	0.00126		Marker69335	113	0.00551		Marker33367	116	0.00094781											Marker35884	111	0.00105
Marker59775	106	0.00319		Marker69545	146	0.00345		Marker333979	122	0.00841											Marker35884	134	0.00105
Marker59826	13	0.00633		Marker69606	109	0.00932		Marker33499	56	0.00924											Marker35885	146	7.43e-05
Marker59838	41	0.00192		Marker69845	124	0.00063101		Marker33576	140	1.2408e-07											Marker35887	36	0.00020976
Marker59838	68	0.00192		Marker69863	125	0.00745		Marker33585	27	0.00036323											Marker35950	119	1.7672e-08
Marker59884	120	0.00035964		Marker69881	149	0.00174		Marker33708	51	4.3469e-05											Marker35970	66	0.00311
Marker59895	57	0.0048		Marker69918	25	0.00035917		Marker33740	34	0.00473											Marker35978	103	0.00015414
Marker59930	131	0.00479		Marker69918	52	0.00567		Marker33740	52	0.00497											Marker359943	4	1.4043e-14
Marker59957	16	0.00438		Marker69918	114	0.00039921		Marker33746	54	7.2599e-12											Marker359943	60	1.2592e-14
Marker59957	41	5.6442e-05		Marker70074	20	0.00283		Marker33791	19	0.00242											Marker36009	43	3.4506e-05
Marker59974	33	0.00062072		Marker70093	150	0.00463		Marker33821	126	0.00012107											Marker36009	99	1.2748e-07
Marker60047	99	0.0006021		Marker70150	154	0.00996		Marker33831	33	0.00889											Marker36013	138	0.00264
Marker60051	46	0.00379		Marker70268	166	0.00785		Marker33837	70	0.00398											Marker36050	44	0.00048443
Marker60054	32	0.00069167		Marker70272	67	0.00262		Marker33837	106	0.00883											Marker36050	150	0.00097271
Marker60054	57	0.0001268		Marker70272	72	0.00372		Marker33859	125	0.00049989											Marker36075	27	0.00078042
Marker60078	106	0.00631		Marker70301	99	0.00071433		Marker33889	34	0.00054441											Marker36075	164	0.00387
Marker60107	116	0.0083		Marker70301	161	0.00079238		Marker33889	158	0.00672											Marker36103	10	0.00015469
Marker60139	71	0.00443		Marker70301	168	0.00072106		Marker33895	139	3.3487e-07											Marker36110	149	9.8744e-15
Marker60230	103	0.00387		Marker70302	94	0.00572		Marker33934	13	0.00634											Marker36168	53	9.7988e-15
Marker60253	4	0.00194		Marker70322	45	0.00177		Marker33934	19	0.00187											Marker36168	131	9.7988e-15
Marker60253	108	0.00181		Marker70339	129	0.00060862		Marker33934	125	0.00147											Marker36168	145	9.7988e-15
Marker60259	120	0.00943		Marker70439	99	0.00801		Marker33960	100	0.00185											Marker36171	25	0.00817
Marker60292	115	1.7461e-05		Marker70454	23	0.00357		Marker33960	127	0.00616											Marker36180	9	2.2147e-08
Marker60309	58	0.00252		Marker70459	144	0.00193		Marker34051	74	0.00838											Marker36180	63	2.2147e-08
Marker60309	69	0.00252		Marker70578	120	0.00547		Marker34153	35	0.00982											Marker36180	73	2.2147e-08
Marker60475	58	0.00292		Marker70619	56	0.00232		Marker34154	127	5.6853e-08											Marker36193	107	0.00121
Marker60482	13	0.00594		Marker70766	129	0.00702		Marker34176	99	0.00011372											Marker36198	157	0.00364
Marker60482	143	0.00209		Marker70770	58	0.0083		Marker34180	67	2.667e-05											Marker36221	121	0.00066005
Marker60512	122	0.00499		Marker70823	10	0.00985		Marker34180	76	0.00048484											Marker36228	35	0.00138
Marker60519	38	0.00066669		Marker70837	121	0.00233		Marker34197	162	0.00597											Marker36228	129	0.00762
Marker60680	77	0.00043792		Marker70837	133	0.00278		Marker34248	8	0.00122											Marker36237	107	0.00597
Marker60692	23	0.00661		Marker70899	44	0.00323		Marker34328	143	1.7699e-05											Marker36251	164	0.00048706
Marker60713	9	0.00681		Marker70914	140	0.00341		Marker34328	165	1.7699e-05											Marker36276	10	0.00924
Marker60713	10	0.00681		Marker70977	118	0.00748		Marker34345	98	0.00565											Marker36289	99	0.00909
Marker60713	44	0.00771		Marker71014	10	0.00678		Marker34345	109	9.0299e-06											Marker36323	40	1.0109e-14
Marker60723	148	0.00379		Marker71014	39	0.00845		Marker34345	114	1.1001e-05											Marker36323	157	0.00986
Marker60727	166	0.00381		Marker71094	108	0.00832		Marker343494	54	0.00029773											Marker36323	165	0.00981
Marker60752	114	0.00678		Marker71094	141	0.00832		Marker343494	131	0.00029773											Marker36347	38	0.00842
Marker60796	27	1.547e-07		Marker71104	42	0.00155		Marker34356	125	0.00408											Marker36347	123	0.00234
Marker60796	67	3.2092e-07		Marker71116	167	0.00591		Marker34380	64	5.3339e-06											Marker36370	57	8.6219e-15
Marker60915	35	0.00169		Marker71340	33	0.00969		Marker34448	161	0.00019574											Marker36370	140	8.6219e-15
Marker60915	118	0.00183		Marker71376	156	0.00036953		Marker34476	27	0.00388											Marker36388	165	6.5513e-06
Marker61026	151	0.00623		Marker71385	164	0.00605		Marker34478	14	0.00683											Marker36424	19	0.00175
Marker61030	39	0.0064		Marker71456	107	0.00467		Marker34498	151	4.6118e-06											Marker36424	55	0.00104
Marker61030	102	0.00195		Marker71596	57	0.00504		Marker34504	64	1.2732e-08											Marker36424	60	0.00175
Marker61161	15	0.00124		Marker71610	36	0.00541		Marker34513	21	5.2892e-07											Marker36522	19	0.00972
Marker61161	20	0.00465		Marker71615	36	0.00033003		Marker34536	137	3.2216e-08											Marker36537	32	0.00153
Marker61161	35	0.00465		Marker71922	25	0.00317		Marker34544	72	0.00174											Marker36549	161	0.00654
Marker61223	69	0.00164		Marker71948	62	0.00127		Marker34558	52	1.9977e-05											Marker36551	166	0.00362
Marker61223	114	0.00194		Marker71948	131	0.00241		Marker34558	77	1.9977e-05											Marker36585	104	6.1633e-06
Marker61238	32	0.00546		Marker72125	23	0.00657		Marker34569	22	7.2456e-05											Marker36585	154	1.3453e-05
Marker61253	53	0.00833		Marker72417	162	0.00058707		Marker34579	46	0.00314											Marker36812	50	0.00613
Marker61253	151	0.00584		Marker72420	110	0.00742		Marker34588	63	0.00058282											Marker36878	108	0.00019188
Marker61318	127	0.00285		Marker72633	67	0.00312		Marker34588	121	0.00097132											Marker36878	151	0.00018973
Marker61318	130	0.00341		Marker73151	156	0.00163		Marker34593	117	0.00133											Marker36878	165	0.00419
Marker61470	109	0.00242		Marker73174	71	0.00382		Marker34600	148	0.00033639											Marker36907	17	0.00316
Marker61470	129	0.00297		Marker73381	109	8.9542e-06		Marker34602	156	0.00612											Marker36907	107	0.00354
Marker61563	10	1.3124e-05		Marker73426	75	0.00268		Marker34603	136	3.4635e-05											Marker36919	57	0.00276
Marker61709	99	0.00996		Marker73426	133	0.00247		Marker34651	57	0.00396											Marker36970	29	0.00424
Marker61762	71	0.00638		Marker73539	149	0.00802		Marker34659	58	0.00137											Marker36970	131	0.00146
Marker61791	26	0.00453		Marker73608	149	0.00661		Marker34663	98	0.0069											Marker36970	141	0.00392
Marker61858	35	0.00871		Marker73630	126	0.00011958		Marker34663	120	0.00913											Marker36970	151	0.00424
Marker61860	107	0.00128		Marker73630	158	0.00012369		Marker34663	165	0.00633											Marker37088	33	0.00877
Marker61872	21	0.00175		Marker73710	52	0.00349		Marker34758	145	0.00068311											Marker37110	137	3.8968e-05
Marker61967	53	0.00081508		Marker73912	32	0.00541		Marker34832	11	0.00041955											Marker37117	68	1.1233e-14
Marker61967	65	0.00055889		Marker73945	157	0.00695		Marker34854	23	0.00826											Marker37135	20	1.5133e-05
Marker62013	137	1.1068e-06		Marker73958	67	0.00202		Marker34902	96	0.00435											Marker37165	114	2.2813e-05
Marker62018	134	0.00842		Marker74185	13	0.00242		Marker34902	126	0.00474											Marker37208	13	0.00503
Marker62135	10	0.00219		Marker74229	9	0.0035		Marker34939	35	0.00599											Marker37208	33	0.00503
Marker62135	13	0.00256		Marker74253	153	0.00857		Marker34998	29	0.00129											Marker37208	142	0.00503
Marker62187	140	0.00269		Marker74279	11	0.00366		Marker35024	159	0.00527											Marker37366	5	0.00404
Marker62200	100	0.00118		Marker74279	163	0.00362		Marker35026	123	0.00081267											Marker37387	5	0.00046779
Marker62287	146	0.00409		Marker74512	39	0.00149		Marker35065	149	0.00026689											Marker37387	109	0.00046779
Marker62317	13	0.00492		Marker75217	63	0.00259		Marker35065	151	0.00026689											Marker37534	159	0.0036
Marker62471	123	0.00774		Marker75324	62	0.00264		Marker35074	28	0.00167											Marker37579	139	7.7814e-05
Marker62484	114	0.00654		Marker75324	111	0.00279		Marker35083	15	0.0037											Marker37607	117	0.00549
Marker62709	151	0.00328		Marker75324	126	0.00285		Marker35137	145	7.5762e-06											Marker37641	143	0.00109
Marker62822	96	0.00144		Marker75324	153	0.00296		Marker35152	106	0.00080805											Marker37663	101	1.1351e-05
Marker62909	75	0.0011		Marker75406	4	0.000764		Marker35152	113	0.00228											Marker37670	164	0.00759
Marker62909	144	0.00012211		Marker75406	9	0.00020248		Marker35153	21	0.00433											Marker37687	162	9.6191e-05
Marker62914	15	0.0028		Marker75406	124	0.0017		Marker35190	46	0.00835											Marker37689	34	0.00262
Marker62914	49	0.00172		Marker75406	137	0.00133		Marker35190	150	0.00225											Marker377013	160	1.5815e-06
Marker62914	77	0.00172		Marker75487	63	0.00899		Marker35225	154	0.00724											Marker37722	10	0.00815
Marker62936	129	0.00324		Marker75622	119	0.00872		Marker35248	55	0.00977											Marker37722	16	0.00815
Marker62987	113	0.0067		Marker75622	157	0.00584		Marker35281	66	0.00197											Marker37743	134	0.00206
Marker63008	105	0.0088		Marker75643	26	0.00021737		Marker35316	128	0.00954											Marker37752	117	0.00508
Marker63042	101	0.00505		Marker75643	51	0.00026063		Marker35456	32	0.00888											Marker37784	99	0.00068827
Marker63077	30	0.00222		Marker75690	63	0.00582		Marker35456	162	7.1009e-05											Marker37825	45	0.00483
Marker63081	43	0.00336		Marker75781	143	0.00453		Marker35468	35	1.2393e-07											Marker37885	5	2.2418e-05
Marker63162	130	0.00866		Marker75833	32	0.00018598		Marker35549	39	0.00976											Marker37885	24	2.2283e-05
Marker63305	95	0.00247		Marker75833	166	0.00161		Marker35560	19	1.8467e-11											Marker37885	95	0.00118
Marker63426	53	0.0073		Marker75853	6	0.00303		Marker355953	72	1.4769e-05											Marker37907	56	0.0051
Marker63426	55	0.00922		Marker75853	26	0.00469		Marker355953	117	2.3523e-05											Marker37907	76	0.0051
Marker63444	119	0.00285		Marker75853	124	0.00635		Marker35598	14	0.00141											Marker37930	122	0.00813
Marker63454	66	0.00399		Marker75853	164	0.00832		Marker35611	30	0.00087734											Marker37930	161	0.00785
[truncated: 2,291 more rows]
