# Supplementary material for: Genome-wide association study discovered favorable single nucleotide polymorphisms and candidate genes associated with ramet number in ramie (Boehmeria nivea L.)
Source: BMC Plant Biol. 2018 Dec 12;18:345. doi: 10.1186/s12870-018-1573-1 (PMC6292125; doi:10.1186/s12870-018-1573-1)
Supplement: Supplementary file 6 — Common significant SNPs in GLM analysis and MLM analysis. (XLSX 11 kb) [file 12870_2018_1573_MOESM6_ESM.xlsx]

## Sheet: Additional file 6
common significant SNPs in GLM analysis and MLM analysis
common significant SNPs in three				common significant SNPs in three
stages generated by GLM analysis				stages generated by MLM analysis
Chr	pos	P_value		Chr	pos	P_value
Marker10889	100	0.00415		Marker38532	124	0.00159
Marker11469	53	0.00094791		Marker54845	111	0.00111
Marker11469	67	0.00094791		Marker57363	43	0.00908
Marker11620	151	0.0033		Marker75993	18	0.00251
Marker13366	117	0.00897
Marker15356	6	0.00941
Marker16579	41	0.00022889
Marker16579	59	0.00023707
Marker20170	57	0.00012169
Marker20170	64	2.429e-06
Marker20621	14	0.00138
Marker20621	109	0.00324
Marker21112	51	0.00285
Marker29469	41	0.00027286
Marker29469	110	0.00014753
Marker29633	131	0.00164
Marker29796	106	0.00078055
Marker29796	114	0.00749
Marker30734	16	0.00416
Marker30734	66	0.00911
Marker30734	74	0.00293
Marker30734	104	0.00219
Marker30808	118	0.00061964
Marker32674	12	0.00012966
Marker333979	122	0.0096
Marker38532	124	0.00067914
Marker41642	4	0.00924
Marker42391	21	0.00533
Marker42391	44	0.00659
Marker42681	57	0.00062933
Marker43939	76	0.00452
Marker54845	111	0.00010853
Marker57363	27	0.00699
Marker57363	43	0.005
Marker59884	120	0.0045
Marker63305	29	0.00074262
Marker70074	20	0.00283
Marker73539	149	0.00802
Marker73912	32	0.00541
Marker75993	11	0.00914
Marker75993	18	0.00021771
Marker86425	150	0.01
Marker88366	148	0.0009798
Marker91653	124	0.00286
