# Supplementary material for: Genome-wide association study discovered favorable single nucleotide polymorphisms and candidate genes associated with ramet number in ramie (Boehmeria nivea L.)
Source: BMC Plant Biol. 2018 Dec 12;18:345. doi: 10.1186/s12870-018-1573-1 (PMC6292125; doi:10.1186/s12870-018-1573-1)
Supplement: Supplementary file 8 — Additional SNP loci near the Marker20170–64. (XLSX 10 kb) [file 12870_2018_1573_MOESM8_ESM.xlsx]

## Sheet: Additional file 8
Additional SNP loci near the Marker20170-64 when P<0.05
SNPs generated from MLM analysis
The repeated markers denote that the marker is detected at different stages.
Chr	pos	P_value
Marker20170	64	5.5455e-05
Marker20170	57	0.00102
Marker20170	103	0.00054156
Marker20170	1	0.04881
Marker20170	57	0.04654
SNPs generated from GLM analysis
The repeated markers denote that the marker is detected at different stages.
Chr	pos	P_value
Marker20170	57	0.00706
Marker20170	64	0.01058
Marker20170	1	0.03971
Marker20170	1	0.0271
Marker20170	57	0.00012169
Marker20170	64	2.429e-06
Marker20170	103	0.00022861
